# Supplementary material for: Less Frequent and Less Severe Flu-Like Syndrome in Interferon Beta-1a Treated Multiple Sclerosis Patients with at Least One Allele Bearing the G>C Polymorphism at Position -174 of the IL-6 Promoter Gene
Source: PLoS One. 2015 Aug 18;10(8):e0135441. doi: 10.1371/journal.pone.0135441 (PMC4540473; doi:10.1371/journal.pone.0135441)
Supplement: S1 Dataset — (ZIP) [file pone.0135441.s001.zip]

Archive with 1 entries (1 files):
- dataset.csv
