# Supplementary material for: Less Frequent and Less Severe Flu-Like Syndrome in Interferon Beta-1a Treated Multiple Sclerosis Patients with at Least One Allele Bearing the G>C Polymorphism at Position -174 of the IL-6 Promoter Gene
Source: PLoS One. 2015 Aug 18;10(8):e0135441. doi: 10.1371/journal.pone.0135441 (PMC4540473; doi:10.1371/journal.pone.0135441)
Supplement: S1 Dataset — (ZIP) [file pone.0135441.s001.zip › dataset.csv]

patient_id	MS (1=yes)	week	visit	log_IL6	il6_genotype (G/G=1;C/G=2;C/C=3)	tnf_alpha_genotype (G/G=1;A/G=2;A/A=3)	alleleC_il6 (1=C/C+C/G)	alleleA_tnf (1=A/G+A/A)	fever	sweating	muscle aches	malaise	score_sum	tot_score	AUC	FLS(1=yes)	doses	tot_doses	peri_injection_dose(1=yes)
42	1	0	1	0.434569	2	1	1	0						9
42	1	1	2	0.581608	2	1	1	0	0	1	1	0	2	9		0	2		1
42	1	2			2	1	1	0	0	0	1	0	1	9		0	2		1
42	1	3			2	1	1	0	0	0	1	0	1	9		0	2		1
42	1	4			2	1	1	0	0	0	1	0	1	9		0	3		1
42	1	5			2	1	1	0	0	0	1	0	1	9		0	3		1
42	1	6			2	1	1	0	0	0	0	0	0	9		0	2		1
42	1	7			2	1	1	0	0	0	0	0	0	9		0	3		1
42	1	8			2	1	1	0	0	0	0	0	0	9		0	2		1
42	1	9			2	1	1	0	0	0	0	0	0	9		0	3		1
42	1	10			2	1	1	0	0	0	1	0	1	9		0	3		1
42	1	11			2	1	1	0	0	0	1	1	2	9		0	3		1
42	1	12	3	0.750894	2	1	1	0	0	0	0	0	0	9	8	0	3	31	1
43	1	0	1	0.38507	1	1	0	0						52
43	1	1	2	0.593729	1	1	0	0	1	0	2	2	5	52		1	2		1
43	1	2			1	1	0	0	0	0	2	2	4	52		1	2		1
43	1	3			1	1	0	0	0	0	2	2	4	52		1	2		1
43	1	4			1	1	0	0	1	1	2	2	6	52		1	2		1
43	1	5			1	1	0	0	0	1	2	2	5	52		1	2		1
43	1	6			1	1	0	0	0	0	2	2	4	52		1	3		1
43	1	7			1	1	0	0	0	0	2	2	4	52		1	3		1
43	1	8			1	1	0	0	0	1	2	2	5	52		1	2		1
43	1	9			1	1	0	0	0	1	2	2	5	52		1	3		1
43	1	10			1	1	0	0	0	0	2	2	4	52		1	3		1
43	1	11			1	1	0	0	0	0	1	1	2	52		0	3		1
43	1	12	3	0.636689	1	1	0	0	0	0	2	2	4	52	47.5	1	2	29	1
44	1	0	1	0.449941	2	1	1	0						24
44	1	1	2	0.977312	2	1	1	0	1	0	1	0	2	24		0	3		1
44	1	2			2	1	1	0	0	0	1	2	3	24		0	3		1
44	1	3			2	1	1	0	1	0	1	2	4	24		1	3		1
44	1	4			2	1	1	0	0	0	1	1	2	24		0	3		1
44	1	5			2	1	1	0	0	0	1	1	2	24		0	3		1
44	1	6			2	1	1	0	0	0	1	1	2	24		0	2		1
44	1	7			2	1	1	0	0	0	1	1	2	24		0	3		1
44	1	8			2	1	1	0	1	0	1	0	2	24		0	3		1
44	1	9			2	1	1	0	0	0	1	0	1	24		0	2		1
44	1	10			2	1	1	0	0	0	0	1	1	24		0	3		1
44	1	11			2	1	1	0	0	0	1	0	1	24		0	2		1
44	1	12	3	0.725748	2	1	1	0	0	0	1	1	2	24	22	0	2	32	1
45	1	0	1	0.365301	1	1	0	0						58
45	1	1	2	0.6861	1	1	0	0	1	1	1	3	6	58		1	2		1
45	1	2			1	1	0	0	1	2	2	3	8	58		1	3		1
45	1	3			1	1	0	0	1	2	2	3	8	58		1	2		1
45	1	4			1	1	0	0	1	2	1	3	7	58		1	2		1
45	1	5			1	1	0	0	1	2	0	2	5	58		1	2		1
45	1	6			1	1	0	0	1	2	1	2	6	58		1	2		1
45	1	7			1	1	0	0	0	0	0	1	1	58		0	1		1
45	1	8			1	1	0	0	1	1	0	1	3	58		0	1		1
45	1	9			1	1	0	0	0	1	1	2	4	58		0	2		1
45	1	10			1	1	0	0	1	1	2	2	6	58		1	2		1
45	1	11			1	1	0	0	0	0	1	1	2	58		0	1		1
45	1	12	3	0.838912	1	1	0	0	0	0	1	1	2	58	54	0	1	21	1
46	1	0	1	0.559787	1	1	0	0						27
46	1	1	2	0.96459	1	1	0	0	1	1	2	1	5	27		1	3		1
46	1	2			1	1	0	0	1	0	1	0	2	27		0	2		1
46	1	3			1	1	0	0	1	0	1	0	2	27		0	2		1
46	1	4			1	1	0	0	1	0	1	0	2	27		0	2		1
46	1	5			1	1	0	0	1	0	1	0	2	27		0	2		1
46	1	6			1	1	0	0	1	0	1	0	2	27		0	2		1
46	1	7			1	1	0	0	1	0	1	0	2	27		0	2		1
46	1	8			1	1	0	0	1	0	1	0	2	27		0	2		1
46	1	9			1	1	0	0	1	0	1	0	2	27		0	2		1
46	1	10			1	1	0	0	1	0	1	0	2	27		0	2		1
46	1	11			1	1	0	0	0	0	1	0	1	27		0	2		1
46	1	12	3	0.685383	1	1	0	0	1	0	1	1	3	27	23	0	2	25	1
47	1	0	1	1.368212	1	1	0	0						51
47	1	1	2	1.37581	1	1	0	0	1	0	1	1	3	51		0	2		1
47	1	2			1	1	0	0	1	0	2	1	4	51		1	2		1
47	1	3			1	1	0	0	1	2	2	2	7	51		1	3		1
47	1	4			1	1	0	0	1	0	1	1	3	51		0	2		1
47	1	5			1	1	0	0	1	1	2	2	6	51		1	3		1
47	1	6			1	1	0	0	1	0	0	0	1	51		0	2		1
47	1	7			1	1	0	0	1	0	0	0	1	51		0	1		1
47	1	8			1	1	0	0	1	2	0	0	3	51		1	1		1
47	1	9			1	1	0	0	1	2	2	2	7	51		1	2		1
47	1	10			1	1	0	0	1	2	1	2	6	51		1	2		1
47	1	11			1	1	0	0	1	2	1	1	5	51		1	1		1
47	1	12	3	1.36118	1	1	0	0	1	2	1	1	5	51	47	1	1	22	1
48	1	0	1	0.792462	1	2	0	1						81
48	1	1	2	1.177392	1	2	0	1	1	1	2	3	7	81		1	3		1
48	1	2			1	2	0	1	1	1	2	3	7	81		1	3		1
48	1	3			1	2	0	1	1	1	2	3	7	81		1	3		1
48	1	4			1	2	0	1	1	0	2	3	6	81		1	2		1
48	1	5			1	2	0	1	2	1	3	3	9	81		1	3		1
48	1	6			1	2	0	1	1	0	3	3	7	81		1	3		1
48	1	7			1	2	0	1	1	0	3	3	7	81		1	2		1
48	1	8			1	2	0	1	1	0	3	3	7	81		1	2		1
48	1	9			1	2	0	1	0	0	2	3	5	81		1	2		1
48	1	10			1	2	0	1	1	0	2	3	6	81		1	3		1
48	1	11			1	2	0	1	1	0	2	3	6	81		1	3		1
48	1	12	3	1.065057	1	2	0	1	1	1	2	3	7	81	74	1	3	32	1
49	1	0	1	0.554247	2	1	1	0						10
49	1	1	2	0.584331	2	1	1	0	1	2	1	2	6	10		1	2		1
49	1	2			2	1	1	0	1	1	0	1	3	10		0	2		1
49	1	3			2	1	1	0	0	0	0	0	0	10		0	1		1
49	1	4			2	1	1	0	1	0	0	0	1	10		0	2		1
49	1	5			2	1	1	0	0	0	0	0	0	10		0	2		1
49	1	6			2	1	1	0	0	0	0	0	0	10		0	2		1
49	1	7			2	1	1	0	0	0	0	0	0	10		0	1		1
49	1	8			2	1	1	0	0	0	0	0	0	10		0	1		1
49	1	9			2	1	1	0	0	0	0	0	0	10		0	1		1
49	1	10			2	1	1	0	0	0	0	0	0	10		0	1		1
49	1	11			2	1	1	0	0	0	0	0	0	10		0	1		1
49	1	12	3	0.361161	2	1	1	0	0	0	0	0	0	10	7	0	1	17	1
50	1	0	1	0.25261	1	1	0	0						68
50	1	1	2	0.666612	1	1	0	0	1	0	2	2	5	68		1	3		1
50	1	2			1	1	0	0	1	0	2	2	5	68		1	2		1
50	1	3			1	1	0	0	1	0	2	2	5	68		1	2		1
50	1	4			1	1	0	0	1	0	2	2	5	68		1	2		1
50	1	5			1	1	0	0	0	2	2	2	6	68		1	2		1
50	1	6			1	1	0	0	0	2	2	2	6	68		1	2		1
50	1	7			1	1	0	0	0	2	2	2	6	68		1	2		1
50	1	8			1	1	0	0	0	2	2	2	6	68		1	2		1
50	1	9			1	1	0	0	0	2	2	2	6	68		1	2		1
50	1	10			1	1	0	0	0	2	2	2	6	68		1	2		1
50	1	11			1	1	0	0	0	2	2	2	6	68		1	2		1
50	1	12	3	0.651762	1	1	0	0	0	2	2	2	6	68	62.5	1	1	24	1
51	1	0	1	0.564074	1	2	0	1
51	1	1	2	0.528145	1	2	0	1	1	1	1	3	6			1	3		1
51	1	2			1	2	0	1	1	1	1	2	5			1	3		1
51	1	3			1	2	0	1	2	0	2	2	6			1	3		1
51	1	4			1	2	0	1	1	0	2	2	5			1	3		1
51	1	5			1	2	0	1	1	1	3	2	7			1	3		1
51	1	6			1	2	0	1	2	2	2	2	8			1	3		1
51	1	7			1	2	0	1	1	1	2	2	6			1	3		1
51	1	8			1	2	0	1	0	1	2	2	5			1	2		1
51	1	9			1	2	0	1	1	1	2	2	6			1	3		1
51	1	10			1	2	0	1	0	2	2	2	6			1	3		1
51	1	11			1	2	0	1	0	1	1	1	3			0	2		1
51	1	12	3	0.337659	1	2	0	1							60	0	0		0
52	1	0	1	0.415808	1	1	0	0						55
52	1	1	2	0.558469	1	1	0	0	1	1	1	1	4	55		0	2		1
52	1	2			1	1	0	0	1	1	1	1	4	55		0	2		1
52	1	3			1	1	0	0	1	2	2	3	8	55		1	2		1
52	1	4			1	1	0	0	0	1	1	2	4	55		0	1		1
52	1	5			1	1	0	0	1	1	2	3	7	55		1	2		1
52	1	6			1	1	0	0	0	1	1	1	3	55		0	1		1
52	1	7			1	1	0	0	0	1	1	2	4	55		0	1		1
52	1	8			1	1	0	0	0	0	1	2	3	55		0	0		0
52	1	9			1	1	0	0	0	1	2	2	5	55		1	1		1
52	1	10			1	1	0	0	0	1	2	3	6	55		1	1		1
52	1	11			1	1	0	0	1	1	1	1	4	55		0	1		1
52	1	12	3	0.478855	1	1	0	0	0	1	1	1	3	55	51.5	0	1	15	1
53	1	0	1	0.468643	1	1	0	0
53	1	1	2	0.714246	1	1	0	0	2	0	1	0	3			1	3		1
53	1	2			1	1	0	0	1	0	1	0	2			0	2		1
53	1	3			1	1	0	0	2	0	1	1	4			1	2		1
53	1	4			1	1	0	0	2	0	2	0	4			1	2		1
53	1	5			1	1	0	0	0	0	0	1	1			0	2		1
53	1	6			1	1	0	0	0	0	1	0	1			0	2		1
53	1	7			1	1	0	0	1	0	2	0	3			1	1		1
53	1	8			1	1	0	0	0	0	1	0	1			0	1		1
53	1	9			1	1	0	0	2	0	3	0	5			1	3		1
53	1	10			1	1	0	0	1	0	3					1	2		1
53	1	11			1	1	0	0	0	0	1	0	1			0	2		1
53	1	12	3	0.276002	1	1	0	0			1				23.5		2	24	1
54	1	0	1	0.249687	1	1	0	0						38
54	1	1	2	0.827886	1	1	0	0	1	0	2	1	4	38		1	2		1
54	1	2			1	1	0	0	1	0	1	2	4	38		1	3		1
54	1	3			1	1	0	0	1	0	1	1	3	38		0	2		1
54	1	4			1	1	0	0	1	0	1	1	3	38		0	3		1
54	1	5			1	1	0	0	1	0	1	1	3	38		0	2		1
54	1	6			1	1	0	0	1	0	1	1	3	38		0	2		1
54	1	7			1	1	0	0	1	0	1	1	3	38		0	2		1
54	1	8			1	1	0	0	1	0	1	1	3	38		0	3		1
54	1	9			1	1	0	0	1	0	1	1	3	38		0	3		1
54	1	10			1	1	0	0	1	0	1	1	3	38		0	3		1
54	1	11			1	1	0	0	1	0	1	1	3	38		0	3		1
54	1	12	3	0.659346	1	1	0	0	1	0	1	1	3	38	34.5	0	3	31	1
55	1	0	1	0.587823	1	1	0	0						33
55	1	1	2	0.674953	1	1	0	0	1	0	2	2	5	33		1	2		0
55	1	2			1	1	0	0	1	0	2	2	5	33		1	2		0
55	1	3			1	1	0	0	1	0	1	2	4	33		1	1		1
55	1	4			1	1	0	0	0	0	1	1	2	33		0	2		0
55	1	5			1	1	0	0	0	0	1	1	2	33		0	2		1
55	1	6			1	1	0	0	0	0	1	2	3	33		0	2		1
55	1	7			1	1	0	0	0	0	1	1	2	33		0	2		1
55	1	8			1	1	0	0	0	0	1	1	2	33		0	2		1
55	1	9			1	1	0	0	0	0	1	1	2	33		0	2		1
55	1	10			1	1	0	0	0	0	1	1	2	33		0	2		1
55	1	11			1	1	0	0	0	0	1	1	2	33		0	2		1
55	1	12	3	0.306425	1	1	0	0	0	0	1	1	2	33	29.5	0	2	27	1
56	1	0	1	0.347525	2	1	1	0						18
56	1	1	2	0.923089	2	1	1	0	0	0	1	1	2	18		0	2		1
56	1	2			2	1	1	0	0	0	1	1	2	18		0	2		1
56	1	3			2	1	1	0	0	0	0	1	1	18		0	2		1
56	1	4			2	1	1	0	0	0	0	0	0	18		0	2		1
56	1	5			2	1	1	0	0	0	1	1	2	18		0	1		1
56	1	6			2	1	1	0	0	0	0	1	1	18		0	1		1
56	1	7			2	1	1	0	0	0	1	1	2	18		0	1		1
56	1	8			2	1	1	0	0	0	1	1	2	18		0	2		1
56	1	9			2	1	1	0	0	0	0	1	1	18		0	1		1
56	1	10			2	1	1	0	0	0	0	1	1	18		0	1		1
56	1	11			2	1	1	0	0	0	1	1	2	18		0	1		1
56	1	12	3	0.725667	2	1	1	0	0	0	1	1	2	18	16	0	1	17	1
57	1	0	1	0.325105	2	1	1	0						6
57	1	1	2	0.600101	2	1	1	0	1	0	1	2	4	6		1	2		1
57	1	2			2	1	1	0	0	0	0	1	1	6		0	1		1
57	1	3			2	1	1	0	0	0	0	0	0	6		0	1		1
57	1	4			2	1	1	0	0	0	0	0	0	6		0	1		1
57	1	5			2	1	1	0	0	0	0	0	0	6		0	1		1
57	1	6			2	1	1	0	1	0	0	0	1	6		0	1		1
57	1	7			2	1	1	0	0	0	0	0	0	6		0	1		1
57	1	8			2	1	1	0	0	0	0	0	0	6		0	1		1
57	1	9			2	1	1	0	0	0	0	0	0	6		0	1		1
57	1	10			2	1	1	0	0	0	0	0	0	6		0	1		1
57	1	11			2	1	1	0	0	0	0	0	0	6		0	1		1
57	1	12	3	0.619198	2	1	1	0	0	0	0	0	0	6	4	0	1	13	1
58	1	0	1	0.005181	1	1	0	0						60
58	1	1	2	0.414305	1	1	0	0	1	2	2	3	8	60		1	2		1
58	1	2			1	1	0	0	0	0	2	2	4	60		1	3		1
58	1	3			1	1	0	0	1	1	2	3	7	60		1	3		1
58	1	4			1	1	0	0	1	1	3	3	8	60		1	3		1
58	1	5			1	1	0	0	1	0	2	2	5	60		1	3		1
58	1	6			1	1	0	0	1	0	2	2	5	60		1	3		1
58	1	7			1	1	0	0	0	0	1	1	2	60		0	3		1
58	1	8			1	1	0	0	1	0	1	1	3	60		0	3		1
58	1	9			1	1	0	0	0	0	2	2	4	60		1	3		1
58	1	10			1	1	0	0	1	0	2	3	6	60		1	3		1
58	1	11			1	1	0	0	0	0	2	2	4	60		1	3		1
58	1	12	3	0.517724	1	1	0	0	0	0	2	2	4	60	54	1	3	35	1
59	1	0	1	0.81077	1	1	0	0
59	1	1	2	0.591399	1	1	0	0	0	0	0	2	2			0	3		1
59	1	2			1	1	0	0	0	0	0	0	0			0	1		1
59	1	3			1	1	0	0	1	0	0	3	4			1	2		1
59	1	4			1	1	0	0	1	0	1	3	5			1	2		1
59	1	5			1	1	0	0	0	0	1	0	1			0	2		1
59	1	6			1	1	0	0	0	0		1				0	2		1
59	1	7			1	1	0	0	0	0		1				0	1		1
59	1	8			1	1	0	0	1	1	1					0	2		1
59	1	9			1	1	0	0	0	0	1	0	1			0	1		1
59	1	10			1	1	0	0	0	0	2	1	3			0	1		1
59	1	11			1	1	0	0	1	0	1	0	2			0	2		1
59	1	12	3	0.360972	1	1	0	0	1	0	1	0	2		18	0	2	21	1
60	1	0	1	0.65629	1	1	0	0						26
60	1	1	2	0.738305	1	1	0	0	3	0	2	3	8	26		1	2		1
60	1	2			1	1	0	0	0	0	1	1	2	26		0	3		1
60	1	3			1	1	0	0	1	0	1	1	3	26		0	3		1
60	1	4			1	1	0	0	1	0	1	0	2	26		0	3		1
60	1	5			1	1	0	0	1	0	1	0	2	26		0	3		1
60	1	6			1	1	0	0	2	1	0	0	3	26		1	2		1
60	1	7			1	1	0	0	0	0	0	0	0	26		0	2		1
60	1	8			1	1	0	0	0	0	1	1	2	26		0	1		1
60	1	9			1	1	0	0	1	0	1	0	2	26		0	1		1
60	1	10			1	1	0	0	1	0	0	0	1	26		0	2		1
60	1	11			1	1	0	0	0	0	0	0	0	26		0	2		1
60	1	12	3	0.733759	1	1	0	0	1	0	0	0	1	26	21.5	0	1	25	1
61	1	0	1	0.778368	2	1	1	0						58
61	1	1	2	0.918869	2	1	1	0	0	0	3	3	6	58		1	3		1
61	1	2			2	1	1	0	0	0	2	3	5	58		1	3		1
61	1	3			2	1	1	0	0	0	3	3	6	58		1	3		1
61	1	4			2	1	1	0	0	0	3	2	5	58		1	3		1
61	1	5			2	1	1	0	0	0	3	2	5	58		1	2		1
61	1	6			2	1	1	0	0	0	3	1	4	58		0	2		1
61	1	7			2	1	1	0	0	0	3	1	4	58		0	3		1
61	1	8			2	1	1	0	0	0	3	1	4	58		0	2		1
61	1	9			2	1	1	0	0	0	3	1	4	58		0	2		1
61	1	10			2	1	1	0	0	0	2	1	3	58		0	2		1
61	1	11			2	1	1	0	0	0	3	3	6	58		1	3		1
61	1	12	3	0.871865	2	1	1	0	0	0	3	3	6	58	52	1	2	30	1
142	1	0	1	0.615003	3	1	1	0
142	1	1	2	0.659155	3	1	1	0	2	2	2	3	9			1	3		0
142	1	2			3	1	1	0	1	2	1	1	5			1	3		1
142	1	3			3	1	1	0	1	1	1	1	4			0	2		1
142	1	4			3	1	1	0	1		1	1				0	1		1
142	1	5			3	1	1	0	1		1	1				0	1		1
142	1	6			3	1	1	0	1		1	1				0	1		1
142	1	7			3	1	1	0	1		1	1				0	1		1
142	1	8			3	1	1	0	1		1	1				0	1		1
142	1	9			3	1	1	0	0		1	1				0	1		1
142	1	10			3	1	1	0	1	1	2	2	6			1	2		1
142	1	11			3	1	1	0	1	1	2	2	6			1	2		1
142	1	12	3	0.5738	3	1	1	0	1	1	2	2	6		28.5	1	3	21	1
143	1	0	1	0.720903	2	1	1	0						31
143	1	1	2	0.591065	2	1	1	0	2	0	1	1	4	31		1	2		0
143	1	2			2	1	1	0	1	0	1	1	3	31		0	3		1
143	1	3			2	1	1	0	1	0	1	0	2	31		0	2		1
143	1	4			2	1	1	0	2	0	0	0	2	31		0	1		0
143	1	5			2	1	1	0	2	0	0	1	3	31		1	1		0
143	1	6			2	1	1	0	2	0	1	0	3	31		1	2		0
143	1	7			2	1	1	0	2	0	1	0	3	31		1	1		0
143	1	8			2	1	1	0	1	0	0	0	1	31		0	1		0
143	1	9			2	1	1	0	2	0	0	0	2	31		0	1		0
143	1	10			2	1	1	0	1	0	1	0	2	31		0	1		0
143	1	11			2	1	1	0	2	0	0	0	2	31		0	1		0
143	1	12	3	0.505421	2	1	1	0	2	0	1	1	4	31	27	1	2	18	0
144	1	0	1	1.048131	1	2	0	1
144	1	1	2	0.977541	1	2	0	1	1	0	1	1	3			0	2		1
144	1	2			1	2	0	1	1	0	1	1	3			0	2		1
144	1	3			1	2	0	1	0	3	1	1	5			0	1		1
144	1	4			1	2	0	1		0	1	2				1	1		1
144	1	5			1	2	0	1	0	0	0	1	1			0	2		1
144	1	6			1	2	0	1	0	0	0	2	2			0	2		1
144	1	7			1	2	0	1	0	0	1	1	2			0	2		0
144	1	8			1	2	0	1	0	0	1	2	3			0	2		1
144	1	9			1	2	0	1	0	0	1	3	4			0	2		1
144	1	10			1	2	0	1	0	0	2	3	5			1	1		1
144	1	11			1	2	0	1	0	0	2	3	5			1	2		0
144	1	12	3	0.602603	1	2	0	1	0	0	2	3	5		34	1	1	0	0
145	1	0	1	0.535674	1	1	0	0						13
145	1	1	2	0.698709	1	1	0	0	2	0	0	0	2	13		0	2		1
145	1	2			1	1	0	0	1	0	0	0	1	13		0	3		1
145	1	3			1	1	0	0	0	0	0	0	0	13		0	2		1
145	1	4			1	1	0	0	1	0	0	0	1	13		0	2		1
145	1	5			1	1	0	0	1	0	1	0	2	13		0	2		1
145	1	6			1	1	0	0	1	0	0	1	2	13		0	2		1
145	1	7			1	1	0	0	1	0	0	0	1	13		0	2		1
145	1	8			1	1	0	0	1	0	0	0	1	13		0	2		1
145	1	9			1	1	0	0	1	0	0	0	1	13		0	2		1
145	1	10			1	1	0	0	0	0	0	0	0	13		0	1		1
145	1	11			1	1	0	0	0	0	0	0	0	13		0	1		1
145	1	12	3	0.177537	1	1	0	0	2	0	0	0	2	13	11	0	2	23	1
146	1	0	1	1.094611	1	1	0	0						65
146	1	1	2	1.25081	1	1	0	0	2	2	1	2	7	65		1	2		1
146	1	2			1	1	0	0	1	1	2	2	6	65		1	2		1
146	1	3			1	1	0	0	1	1	1	2	5	65		1	2		1
146	1	4			1	1	0	0	1	2	2	2	7	65		1	2		1
146	1	5			1	1	0	0	1	1	1	2	5	65		1	2		1
146	1	6			1	1	0	0	1	2	1	2	6	65		1	0		0
146	1	7			1	1	0	0	1	2	1	1	5	65		1	1		0
146	1	8			1	1	0	0	1	2	1	2	6	65		1	2		0
146	1	9			1	1	0	0	1	1	2	2	6	65		1	1		0
146	1	10			1	1	0	0	1	2	2	2	7	65		1	2		0
146	1	11			1	1	0	0	0	2	1	1	4	65		0	0		0
146	1	12	3	1.091878	1	1	0	0	0	1	0	0	1	65	61	0	0	16	0
147	1	0	1	0.239049	3	1	1	0						17
147	1	1	2	0.93937	3	1	1	0	1	0	1	1	3	17		0	0		0
147	1	2			3	1	1	0	0	0	0	0	0	17		0	0		0
147	1	3			3	1	1	0	0	0	1	0	1	17		0	0		0
147	1	4			3	1	1	0	0	0	1	0	1	17		0	0		0
147	1	5			3	1	1	0	0	0	1	1	2	17		0	0		0
147	1	6			3	1	1	0	0	0	1	1	2	17		0	0		0
147	1	7			3	1	1	0	0	0	1	1	2	17		0	0		0
147	1	8			3	1	1	0	0	0	1	1	2	17		0	0		0
147	1	9			3	1	1	0	0	0	1	0	1	17		0	0		0
147	1	10			3	1	1	0	0	0	1	0	1	17		0	0		0
147	1	11			3	1	1	0	0	0	1	0	1	17		0	0		0
147	1	12	3	0.690639	3	1	1	0	0	0	1	0	1	17	15	0	0	0	0
242	1	0	1	0.807603	1	2	0	1
242	1	1	2	0.871047	1	2	0	1	1		1	1				0	0		0
242	1	2			1	2	0	1	1		1						2		1
242	1	3			1	2	0	1	1		1	1				0	0		0
242	1	4			1	2	0	1	1		1	1				0	0		0
242	1	5			1	2	0	1	1		1	1				0	0		0
242	1	6			1	2	0	1	0		1	1				0	0		0
242	1	7			1	2	0	1	0		1	1				0	0		0
242	1	8			1	2	0	1	0		1	1				0	0		0
242	1	9			1	2	0	1	0		1	1				0	0		0
242	1	10			1	2	0	1	0		1	1				0	0		0
242	1	11			1	2	0	1	1		1	1				0	0		0
242	1	12	3	0.331832	1	2	0	1	0		1	1				0	0	2	0
243	1	0	1	0.559548	2	1	1	0						41
243	1	1	2	0.910464	2	1	1	0	2	3	2	3	10	41		1	0		0
243	1	2			2	1	1	0	2	2	2	2	8	41		1	0		0
243	1	3			2	1	1	0	2	1	1	1	5	41		0	0		0
243	1	4			2	1	1	0	1	1	2	1	5	41		1	0		0
243	1	5			2	1	1	0	0	1	1	1	3	41		0	0		0
243	1	6			2	1	1	0	0	1	1	1	3	41		0	0		0
243	1	7			2	1	1	0	0	1	0	0	1	41		0	0		0
243	1	8			2	1	1	0	0	1	0	0	1	41		0	0		0
243	1	9			2	1	1	0	0	1	0	1	2	41		0	0		0
243	1	10			2	1	1	0	0	1	0	0	1	41		0	0		0
243	1	11			2	1	1	0	0	1	0	0	1	41		0	0		0
243	1	12	3	0.225568	2	1	1	0	0	1	0	0	1	41	35.5	0	0	0	0
244	1	0	1	0.168498	1	2	0	1						87
244	1	1	2	0.978181	1	2	0	1	2	3	3	3	11	87		1	1		1
244	1	2			1	2	0	1	2	0	3	3	8	87		1	1		1
244	1	3			1	2	0	1	2	0	3	3	8	87		1	2		0
244	1	4			1	2	0	1	1	0	3	3	7	87		1	1		0
244	1	5			1	2	0	1	1	0	2	3	6	87		1	2		1
244	1	6			1	2	0	1	1	0	2	3	6	87		1	2		1
244	1	7			1	2	0	1	1	0	3	3	7	87		1	2		1
244	1	8			1	2	0	1	1	0	3	3	7	87		1	2		1
244	1	9			1	2	0	1	1	0	3	3	7	87		1	2		1
244	1	10			1	2	0	1	1	0	2	3	6	87		1	2		0
244	1	11			1	2	0	1	1	0	2	3	6	87		1	2		1
244	1	12	3	0.53199	1	2	0	1	2	0	3	3	8	87	77.5	1	2	22	1
245	1	0	1	0.985247	1	1	0	0						54
245	1	1	2	1.307218	1	1	0	0	0	1	2	3	6	54		1	1		1
245	1	2			1	1	0	0	0	0	2	3	5	54		1	1		1
245	1	3			1	1	0	0	0	0	2	3	5	54		1	1		1
245	1	4			1	1	0	0	0	0	2	3	5	54		1	0		0
245	1	5			1	1	0	0	0	0	2	2	4	54		1	0		0
245	1	6			1	1	0	0	0	0	2	3	5	54		1	0		0
245	1	7			1	1	0	0	0	0	2	3	5	54		1	0		0
245	1	8			1	1	0	0	0	0	1	3	4	54		0	0		0
245	1	9			1	1	0	0	0	0	1	2	3	54		0	0		0
245	1	10			1	1	0	0	1	0	1	2	4	54		1	1		1
245	1	11			1	1	0	0	1	0	1	2	4	54		1	1		1
245	1	12	3	1.37317	1	1	0	0	0	0	2	2	4	54	49	1	1	4	1
249	1	0	1	0.508799	1	2	0	1
249	1	1	2	0.837715	1	2	0	1			2	2				1	1		1
249	1	2			1	2	0	1			1	1					1		1
249	1	3			1	2	0	1	1	0	2	3	6			1	2		1
249	1	4			1	2	0	1	0	0	2	2	4			1	1		1
249	1	5			1	2	0	1	1		1	1				0	1		1
249	1	6			1	2	0	1	1		2	2				1	1		1
249	1	7			1	2	0	1	0	0	1	1	2			0	1		1
249	1	8			1	2	0	1	0	0	1	1	2			0	1		1
249	1	9			1	2	0	1	0	0	1	1	2			0	1		1
249	1	10			1	2	0	1									1		1
249	1	11			1	2	0	1	0	0	1	2	3			0	1		1
249	1	12	3	0.629308	1	2	0	1	0	0	2	2	4		21	1	1	13	1
250	1	0	1	0.531223	1	1	0	0						77
250	1	1	2	0.933943	1	1	0	0	2	3	2	3	10	77		1	2		0
250	1	2			1	1	0	0	1	1	2	3	7	77		1	1		0
250	1	3			1	1	0	0	1	1	2	3	7	77		1	2		0
250	1	4			1	1	0	0	1	0	2	2	5	77		1	1		0
250	1	5			1	1	0	0	1	2	2	3	8	77		1	1		0
250	1	6			1	1	0	0	1	1	2	3	7	77		1	1		0
250	1	7			1	1	0	0	1	1	2	3	7	77		1	2		0
250	1	8			1	1	0	0	1	0	1	1	3	77		0	1		1
250	1	9			1	1	0	0	1	0	1	2	4	77		1	1		0
250	1	10			1	1	0	0	1	1	2	2	6	77		1	1		0
250	1	11			1	1	0	0	1	1	2	3	7	77		1	1		0
250	1	12	3	0.936865	1	1	0	0	1	0	2	3	6	77	69	1	1	11	0
252	1	0	1	0.280806	2	1	1	0						31
252	1	1	2	0.850095	2	1	1	0	1	0	1	2	4	31		1	0		0
252	1	2			2	1	1	0	1	0	1	2	4	31		1	0		0
252	1	3			2	1	1	0	0	0	1	1	2	31		0	0		0
252	1	4			2	1	1	0	1	0	1	1	3	31		0	0		0
252	1	5			2	1	1	0	0	0	1	2	3	31		0	0		0
252	1	6			2	1	1	0	0	0	1	1	2	31		0	0		0
252	1	7			2	1	1	0	0	0	1	1	2	31		0	0		0
252	1	8			2	1	1	0	0	0	1	1	2	31		0	0		0
252	1	9			2	1	1	0	0	0	1	1	2	31		0	0		0
252	1	10			2	1	1	0	0	0	1	1	2	31		0	0		0
252	1	11			2	1	1	0	1	0	1	1	3	31		0	0		0
252	1	12	3	0.839038	2	1	1	0	0	0	1	1	2	31	28	0	0	0	0
253	1	0	1	1.324118	1	1	0	0						59
253	1	1	2	1.253168	1	1	0	0	2	1	3	3	9	59		1	0		0
253	1	2			1	1	0	0	1	0	2	2	5	59		1	0		0
253	1	3			1	1	0	0	2	2	3	3	10	59		1	0		0
253	1	4			1	1	0	0	0	0	1	2	3	59		0	0		0
253	1	5			1	1	0	0	1	0	0	2	3	59		1	0		0
253	1	6			1	1	0	0	0	0	1	1	2	59		0	0		0
253	1	7			1	1	0	0	0	0	1	2	3	59		0	0		0
253	1	8			1	1	0	0	1	1	2	2	6	59		1	0		0
253	1	9			1	1	0	0	0	0	2	2	4	59		1	0		0
253	1	10			1	1	0	0	0	0	2	2	4	59		1	0		0
253	1	11			1	1	0	0	0	0	2	3	5	59		1	0		0
253	1	12	3	1.218929	1	1	0	0	0	0	2	3	5	59	52	1	0	0	0
342	1	0	1	1.218509	1	1	0	0						28
342	1	1	2	1.196231	1	1	0	0	0	0	1	0	1	28		0	1		1
342	1	2			1	1	0	0	0	0	1	0	1	28		0	1		1
342	1	3			1	1	0	0	0	0	1	1	2	28		0	1		1
342	1	4			1	1	0	0	0	0	1	1	2	28		0	1		1
342	1	5			1	1	0	0	0	0	1	0	1	28		0	1		1
342	1	6			1	1	0	0	0	0	0	1	1	28		0	1		1
342	1	7			1	1	0	0	0	0	1	1	2	28		0	1		1
342	1	8			1	1	0	0	0	0	1	1	2	28		0	1		1
342	1	9			1	1	0	0	0	0	2	2	4	28		1	1		1
342	1	10			1	1	0	0	0	0	2	2	4	28		1	1		1
342	1	11			1	1	0	0	0	0	2	2	4	28		1	1		1
342	1	12	3	1.200522	1	1	0	0	0	0	2	2	4	28	25.5	1	1	12	1
442	1	0	1	0.765818	1	1	0	0						33
442	1	1	2	1.099577	1	1	0	0	1	1	0	2	4	33		1	0		0
442	1	2			1	1	0	0	0	1	0	1	2	33		0	1		0
442	1	3			1	1	0	0	0	1	1	1	3	33		0	1		0
442	1	4			1	1	0	0	0	1	0	1	2	33		0	1		0
442	1	5			1	1	0	0	0	0	1	1	2	33		0	1		0
442	1	6			1	1	0	0	0	1	1	1	3	33		0	1		0
442	1	7			1	1	0	0	0	1	1	2	4	33		0	1		0
442	1	8			1	1	0	0	0	1	1	1	3	33		0	1		0
442	1	9			1	1	0	0	0	1	1	2	4	33		0	1		0
442	1	10			1	1	0	0	0	1	0	1	2	33		0	1		0
442	1	11			1	1	0	0	0	1	0	1	2	33		0	1		0
442	1	12	3	0.526339	1	1	0	0	0	1	0	1	2	33	30	0	0	10	0
444	1	0	1	0.238799	1	1	0	0						59
444	1	1	2	0.73981	1	1	0	0	1	2	1	2	6	59		1	0		0
444	1	2			1	1	0	0	1	2	1	2	6	59		1	0		0
444	1	3			1	1	0	0	1	1	1	2	5	59		1	0		0
444	1	4			1	1	0	0	0	1	1	1	3	59		0	0		0
444	1	5			1	1	0	0	0	2	2	0	4	59		1	0		0
444	1	6			1	1	0	0	1	2	2	1	6	59		1	0		0
444	1	7			1	1	0	0	1	1	3	1	6	59		1	0		0
444	1	8			1	1	0	0	0	1	1	2	4	59		0	0		0
444	1	9			1	1	0	0	0	1	1	0	2	59		0	0		0
444	1	10			1	1	0	0	0	2	2	0	4	59		1	0		0
444	1	11			1	1	0	0	2	2	2	2	8	59		1	0		0
444	1	12	3	0.513351	1	1	0	0	0	2	2	1	5	59	53.5	1	0	0	0
447	1	0	1	0.2393	2	1	1	0
447	1	1	2	0.679973	2	1	1	0	1	0	0	2	3			1	1		0
447	1	2			2	1	1	0	1	0	2	2	5			1	3		0
447	1	3			2	1	1	0	2	0	2	2	6			1	3		0
447	1	4			2	1	1	0	0	0	1	2	3			0	1		0
447	1	5			2	1	1	0	1	0	2	2	5			1	3		0
447	1	6			2	1	1	0	1	0	2	3	6			1	3		0
447	1	7			2	1	1	0	1	0	2	2	5			1	2		0
447	1	8			2	1	1	0	0	0	1	2	3			0	1		0
447	1	9			2	1	1	0	0	0	1	3	4			0	2		0
447	1	10			2	1	1	0	0	0	1					0	1		0
447	1	11			2	1	1	0	0	0	1	3	4			0	1		0
447	1	12	3	0.653984	2	1	1	0	1	0	1	3	5		45	1	2	23	0
542	1	0	1	0.453165	1	1	0	0
542	1	1	2	0.579441	1	1	0	0	1	1	1	2	5			1	1		0
542	1	2			1	1	0	0	0	0	1	0	1			0	1		1
542	1	3			1	1	0	0	0	0	1	0	1			0	1		1
542	1	4			1	1	0	0	0	0	0	0	0			0	1		1
542	1	5			1	1	0	0	0	0	0	0	0			0	1		1
542	1	6			1	1	0	0	0	0	0	1	1			0	1		1
542	1	7			1	1	0	0	0	0	0	0	0			0	1		1
542	1	8			1	1	0	0	0	0	0	0	0			0	1		1
542	1	9			1	1	0	0	0	0	0	0	0			0	1		1
542	1	10			1	1	0	0	0	0	0	0	0			0	1		1
542	1	11			1	1	0	0	0	0	0	0	0			0	1		1
542	1	12	3	0.702689	1	1	0	0							5.5	1	0		0
543	1	0	1	0.272538	2	1	1	0
543	1	1	2	0.713743	2	1	1	0	0	0	0	2	2			0	1		0
543	1	2			2	1	1	0	1	0	0	2	3			1	1		0
543	1	3			2	1	1	0	0	0	0	3	3			0	3		1
543	1	4			2	1	1	0	1	0	0	1	2			0	2		1
543	1	5			2	1	1	0	1	0	0	1	2			0	2		1
543	1	6			2	1	1	0	1	0	1	1	3			0	1		0
543	1	7			2	1	1	0	0	0	0	0	0			0	1		1
543	1	8			2	1	1	0	1	0	1	1	3			0	2		1
543	1	9			2	1	1	0	1	0	0	1	2			0	1		1
543	1	10			2	1	1	0	0	0	0	0	0			0	1		1
543	1	11			2	1	1	0	0	0		1				0	1		0
543	1	12	3	0.55594	2	1	1	0	1	0	0	2	3		20.5	1	1	17	1
544	1	0	1	0.209783	3	1	1	0						40
544	1	1	2	0.934296	3	1	1	0	1	1	1	1	4	40		0	1		0
544	1	2			3	1	1	0	1	1	1	1	4	40		0	1		0
544	1	3			3	1	1	0	0	1	1	1	3	40		0	0		0
544	1	4			3	1	1	0	1	0	1	1	3	40		0	2		1
544	1	5			3	1	1	0	1	1	1	1	4	40		0	1		0
544	1	6			3	1	1	0	0	0	1	1	2	40		0	2		0
544	1	7			3	1	1	0	1	1	1	1	4	40		0	2		1
544	1	8			3	1	1	0	1	0	1	1	3	40		0	0		0
544	1	9			3	1	1	0	1	0	1	0	2	40		0	1		1
544	1	10			3	1	1	0	0	1	1	1	3	40		0	0		0
544	1	11			3	1	1	0	1	1	1	2	5	40		1	1		0
544	1	12	3	0.755494	3	1	1	0	0	1	1	1	3	40	36.5	0	1	12	0
545	1	0	1	0.451326	2	1	1	0						42
545	1	1	2	0.634477	2	1	1	0	2	2	3	3	10	42		1	1		0
545	1	2			2	1	1	0	0	1	2	1	4	42		0	1		1
545	1	3			2	1	1	0	0	1	1	0	2	42		0	1		1
545	1	4			2	1	1	0	0	1	1	2	4	42		0	1		1
545	1	5			2	1	1	0	0	1	2	1	4	42		0	1		1
545	1	6			2	1	1	0	0	1	1	1	3	42		0	1		1
545	1	7			2	1	1	0	0	0	1	2	3	42		0	1		1
545	1	8			2	1	1	0	0	1	1	1	3	42		0	1		1
545	1	9			2	1	1	0	0	1	1	1	3	42		0	1		1
545	1	10			2	1	1	0	0	1	1	1	3	42		0	1		1
545	1	11			2	1	1	0	0	0	0	0	0	42		0	1		1
545	1	12	3	0.246006	2	1	1	0	0	1	1	1	3	42	35.5	0	1	12	1
546	1	0	1	0.416308	3	1	1	0						0
546	1	1	2	0.649627	3	1	1	0	0	0	0	0	0	0		0	1		0
546	1	2			3	1	1	0	0	0	0	0	0	0		0	0		0
546	1	3			3	1	1	0	0	0	0	0	0	0		0	0		0
546	1	4			3	1	1	0	0	0	0	0	0	0		0	0		0
546	1	5			3	1	1	0	0	0	0	0	0	0		0	0		0
546	1	6			3	1	1	0	0	0	0	0	0	0		0	0		0
546	1	7			3	1	1	0	0	0	0	0	0	0		0	0		0
546	1	8			3	1	1	0	0	0	0	0	0	0		0	0		0
546	1	9			3	1	1	0	0	0	0	0	0	0		0	0		0
546	1	10			3	1	1	0	0	0	0	0	0	0		0	0		0
546	1	11			3	1	1	0	0	0	0	0	0	0		0	0		0
546	1	12	3	0.105169	3	1	1	0	0	0	0	0	0	0	0	0	0	1	0
547	1	0	1	0.135451	2	1	1	0						49
547	1	1	2	0.711132	2	1	1	0	0	0	2	2	4	49		1	3		0
547	1	2			2	1	1	0	0	0	3	3	6	49		1	2		0
547	1	3			2	1	1	0	0	0	2	2	4	49		1	2		1
547	1	4			2	1	1	0	0	0	2	2	4	49		1	2		1
547	1	5			2	1	1	0	0	0	1	2	3	49		0	1		1
547	1	6			2	1	1	0	0	0	2	2	4	49		1	2		1
547	1	7			2	1	1	0	0	0	2	2	4	49		1	2		1
547	1	8			2	1	1	0	0	0	2	3	5	49		1	2		1
547	1	9			2	1	1	0	0	0	1	2	3	49		0	1		1
547	1	10			2	1	1	0	0	0	2	2	4	49		1	2		1
547	1	11			2	1	1	0	0	0	2	2	4	49		1	1		1
547	1	12	3	0.358125	2	1	1	0	0	0	2	2	4	49	45	1	1	21	1
548	1	0	1	0.284205	2	1	1	0						44
548	1	1	2	0.581039	2	1	1	0	0	1	2	3	6	44		1	3		0
548	1	2			2	1	1	0	0	0	2	2	4	44		1	2		0
548	1	3			2	1	1	0	0	0	2	2	4	44		1	2		0
548	1	4			2	1	1	0	0	0	1	3	4	44		0	2		1
548	1	5			2	1	1	0	0	0	1	1	2	44		0	1		1
548	1	6			2	1	1	0	0	0	1	1	2	44		0	1		1
548	1	7			2	1	1	0	0	0	1	2	3	44		0	1		1
548	1	8			2	1	1	0	0	0	1	2	3	44		0	1		1
548	1	9			2	1	1	0	0	0	2	2	4	44		1	1		1
548	1	10			2	1	1	0	0	0	2	2	4	44		1	2		1
548	1	11			2	1	1	0	0	0	2	2	4	44		1	2		1
548	1	12	3	0.470411	2	1	1	0	0	0	2	2	4	44	39	1	2	20	1
549	1	0	1	0.363236	2	1	1	0						59
549	1	1	2	0.684217	2	1	1	0	1	3	2	2	8	59		1	2		0
549	1	2			2	1	1	0	1	3	1	2	7	59		1	3		1
549	1	3			2	1	1	0	0	0	0	0	0	59		0	2		1
549	1	4			2	1	1	0	0	2	1	1	4	59		0	2		1
549	1	5			2	1	1	0	0	2	1	1	4	59		0	3		1
549	1	6			2	1	1	0	1	3	2	2	8	59		1	3		1
549	1	7			2	1	1	0	1	3	1	1	6	59		1	2		1
549	1	8			2	1	1	0	0	0	1	1	2	59		0	1		1
549	1	9			2	1	1	0	1	1	2	2	6	59		1	2		1
549	1	10			2	1	1	0	1	1	2	2	6	59		1	1		1
549	1	11			2	1	1	0	1	1	1	1	4	59		0	1		1
549	1	12	3	0.161967	2	1	1	0	1	1	1	1	4	59	53	0	1	23	1
643	1	0	1	0.491922	3	1	1	0						31
643	1	1	2	1.062356	3	1	1	0	1	1	2	3	7	31		1	1		1
643	1	2			3	1	1	0	0	1	1	1	3	31		0	2		0
643	1	3			3	1	1	0	0	0	1	0	1	31		0	1		0
643	1	4			3	1	1	0	0	1	1	0	2	31		0	2		0
643	1	5			3	1	1	0	0	1	1	1	3	31		0	2		0
643	1	6			3	1	1	0	0	0	0	0	0	31		0	1		0
643	1	7			3	1	1	0	1	1	2	2	6	31		1	2		0
643	1	8			3	1	1	0	1	2	2	2	7	31		1	2		0
643	1	9			3	1	1	0	0	0	0	0	0	31		0	2		0
643	1	10			3	1	1	0	0	0	1	1	2	31		0	2		0
643	1	11			3	1	1	0	0	0	0	0	0	31		0	2		0
643	1	12	3	0.779524	3	1	1	0	0	0	0	0	0	31	27.5	0	2	21	0
644	1	0	1	0.631038	2	1	1	0						54
644	1	1	2	0.836324	2	1	1	0	1	0	3	3	7	54		1	3		0
644	1	2			2	1	1	0	1	0	2	1	4	54		1	3		0
644	1	3			2	1	1	0	0	0	1	1	2	54		0	2		0
644	1	4			2	1	1	0	0	0	3	3	6	54		1	3		0
644	1	5			2	1	1	0	0	1	2	3	6	54		1	3		0
644	1	6			2	1	1	0	1	0	2	2	5	54		1	3		0
644	1	7			2	1	1	0	1	0	2	3	6	54		1	3		0
644	1	8			2	1	1	0	0	0	1	2	3	54		0	3		0
644	1	9			2	1	1	0	0	0	1	3	4	54		0	3		0
644	1	10			2	1	1	0	0	0	2	2	4	54		1	3		0
644	1	11			2	1	1	0	0	0	2	2	4	54		1	3		0
644	1	12	3	0.337659	2	1	1	0	0	0	1	2	3	54	49	0	3	35	0
742	1	0	1	0.942455	1	1	0	0						26
742	1	1	2	0.715753	1	1	0	0	1	0	2	2	5	26		1	2		1
742	1	2			1	1	0	0	0	0	1	1	2	26		0	1		1
742	1	3			1	1	0	0	0	0	1	0	1	26		0	1		1
742	1	4			1	1	0	0	0	0	1	1	2	26		0	1		1
742	1	5			1	1	0	0	0	0	1	1	2	26		0	1		1
742	1	6			1	1	0	0	0	0	1	1	2	26		0	1		1
742	1	7			1	1	0	0	0	0	1	1	2	26		0	1		1
742	1	8			1	1	0	0	0	0	1	1	2	26		0	1		0
742	1	9			1	1	0	0	0	0	1	1	2	26		0	1		1
742	1	10			1	1	0	0	0	0	1	1	2	26		0	1		1
742	1	11			1	1	0	0	0	0	1	1	2	26		0	1		1
742	1	12	3	0.555336	1	1	0	0	0	0	1	1	2	26	22.5	0	1	13	1
743	1	0	1	0.842859	2	1	1	0						29
743	1	1	2	0.472903	2	1	1	0	0	0	0	0	0	29		0	1		1
743	1	2			2	1	1	0	1	0	1	1	3	29		0	2		1
743	1	3			2	1	1	0	0	0	1	1	2	29		0	1		1
743	1	4			2	1	1	0	0	0	1	2	3	29		0	2		1
743	1	5			2	1	1	0	0	0	1	1	2	29		0	1		1
743	1	6			2	1	1	0	1	0	1	1	3	29		0	2		1
743	1	7			2	1	1	0	0	0	1	1	2	29		0	1		1
743	1	8			2	1	1	0	1	0	1	2	4	29		1	2		1
743	1	9			2	1	1	0	0	0	1	2	3	29		0	1		1
743	1	10			2	1	1	0	0	0	1	1	2	29		0	1		1
743	1	11			2	1	1	0	1	0	1	1	3	29		0	2		1
743	1	12	3	0.247482	2	1	1	0	0	0	1	1	2	29	28	0	1	17	1
744	1	0	1	0.508664	2	1	1	0						14
744	1	1	2	0.976533	2	1	1	0	0	0	0	0	0	14		0	1		1
744	1	2			2	1	1	0	0	1	2	2	5	14		1	1		1
744	1	3			2	1	1	0	0	0	1	0	1	14		0	1		1
744	1	4			2	1	1	0	0	0	0	0	0	14		0	1		1
744	1	5			2	1	1	0	0	0	0	0	0	14		0	1		1
744	1	6			2	1	1	0	0	0	1	1	2	14		0	1		1
744	1	7			2	1	1	0	0	0	1	1	2	14		0	1		1
744	1	8			2	1	1	0	0	0	1	1	2	14		0	1		1
744	1	9			2	1	1	0	0	0	0	0	0	14		0	1		1
744	1	10			2	1	1	0	0	0	0	0	0	14		0	1		1
744	1	11			2	1	1	0	0	0	1	1	2	14		0	1		1
744	1	12	3	0.676511	2	1	1	0	0	0	0	0	0	14	14	0	1	12	1
745	1	0	1	0.146438	1	1	0	0
745	1	1	2	0.796713	1	1	0	0	1		1						0		0
745	1	2			1	1	0	0	1		1						0		0
745	1	3			1	1	0	0	1		1	1				0	0		0
745	1	4			1	1	0	0	1		1	2				1	0		0
745	1	5			1	1	0	0	2		1	2				1	0		0
745	1	6			1	1	0	0	1		1	1				0	0		0
745	1	7			1	1	0	0	1		1	1				0	0		0
745	1	8			1	1	0	0	1	0	1	1	3			0	0		0
745	1	9			1	1	0	0	1	0	1	1	3			0	0		0
745	1	10			1	1	0	0	0	0	0	1	1			0	0		0
745	1	11			1	1	0	0	0	0	0	1	1			0	0		0
745	1	12	3	0.477266	1	1	0	0	0	0	0	1	1		8.5	0	0	0	0
746	1	0	1	0.572872	1	1	0	0						3
746	1	1	2	0.756027	1	1	0	0	0	0	0	0	0	3		0	1		1
746	1	2			1	1	0	0	0	0	1	1	2	3		0	1		1
746	1	3			1	1	0	0	0	0	0	0	0	3		0	1		1
746	1	4			1	1	0	0	0	0	0	0	0	3		0	1		1
746	1	5			1	1	0	0	0	0	0	0	0	3		0	1		1
746	1	6			1	1	0	0	0	0	0	1	1	3		0	1		1
746	1	7			1	1	0	0	0	0	0	0	0	3		0	1		1
746	1	8			1	1	0	0	0	0	0	0	0	3		0	1		1
746	1	9			1	1	0	0	0	0	0	0	0	3		0	1		1
746	1	10			1	1	0	0	0	0	0	0	0	3		0	1		1
746	1	11			1	1	0	0	0	0	0	0	0	3		0	1		1
746	1	12	3	0.191172	1	1	0	0	0	0	0	0	0	3	3	0	1	12	1
842	1	0	1	0.379668	1	1	0	0
842	1	1	2	0.238548	1	1	0	0		1							0		0
842	1	2			1	1	0	0			1						0		0
842	1	3			1	1	0	0				2					0		0
842	1	4			1	1	0	0				2					0		0
842	1	5			1	1	0	0				1					0		0
842	1	6			1	1	0	0				2					0		0
842	1	7			1	1	0	0				1					0		0
842	1	8			1	1	0	0				0					0		0
842	1	9			1	1	0	0			0						0		0
842	1	10			1	1	0	0				3				0	0		0
842	1	11			1	1	0	0				1					0		0
842	1	12	3	0.964872	1	1	0	0				3				0	0	0	0
844	1	0	1	0.352183	1	1	0	0
844	1	1	2	0.463296	1	1	0	0				0					0		0
844	1	2			1	1	0	0	1		2					1	0		0
844	1	3			1	1	0	0	1	2	3					1	0		0
844	1	4			1	1	0	0	2		3	3				1	0		0
844	1	5			1	1	0	0	2	1	3	2	8			1	0		0
844	1	6			1	1	0	0	1	2		2				1	0		0
844	1	7			1	1	0	0	1			2				1	0		0
844	1	8			1	1	0	0	2		2	3				1	0		0
844	1	9			1	1	0	0	1	3	3	3	10			1	0		0
844	1	10			1	1	0	0	2	2	3	3	10			1	0		0
844	1	11			1	1	0	0	2	2	3	3	10			1	0		0
844	1	12	3	0.706803	1	1	0	0	3	2	3	3	11		43.5	1	0	0	0
846	1	0	1	0.528531	2	1	1	0						25
846	1	1	2	1.302266	2	1	1	0	1	0	0	0	1	25		0	0		0
846	1	2			2	1	1	0	0	0	1	1	2	25		0	0		0
846	1	3			2	1	1	0	1	0	1	1	3	25		0	0		0
846	1	4			2	1	1	0	1	0	1	1	3	25		0	1		1
846	1	5			2	1	1	0	1	0	1	1	3	25		0	1		0
846	1	6			2	1	1	0	1	0	1	1	3	25		0	1		0
846	1	7			2	1	1	0	1	0	0	1	2	25		0	1		0
846	1	8			2	1	1	0	0	0	0	1	1	25		0	0		0
846	1	9			2	1	1	0	1	0	0	0	1	25		0	1		0
846	1	10			2	1	1	0	1	0	0	1	2	25		0	1		0
846	1	11			2	1	1	0	1	0	0	1	2	25		0	1		0
846	1	12	3	0.931458	2	1	1	0	1	0	0	1	2	25	23.5	0	1	8	1
848	1	0	1	0.542577	2	1	1	0						36
848	1	1	2	0.63759	2	1	1	0	1	0	1	1	3	36		0	0		0
848	1	2			2	1	1	0	2	1	2	2	7	36		1	0		0
848	1	3			2	1	1	0	1	0	1	0	2	36		0	0		0
848	1	4			2	1	1	0	1	0	1	1	3	36		0	0		0
848	1	5			2	1	1	0	2	1	0	1	4	36		1	0		0
848	1	6			2	1	1	0	1	1	1	1	4	36		0	0		0
848	1	7			2	1	1	0	1	1	1	1	4	36		0	0		0
848	1	8			2	1	1	0	1	2	1	1	5	36		1	0		0
848	1	9			2	1	1	0	0	0	1	0	1	36		0	0		0
848	1	10			2	1	1	0	1	0	0	0	1	36		0	0		0
848	1	11			2	1	1	0	1	0	0	0	1	36		0	0		0
848	1	12	3	0.553033	2	1	1	0	0	0	0	1	1	36	34	0	0	0	0
942	1	0	1	0.991315	1	1	0	0						67
942	1	1	2	1.119619	1	1	0	0	3	2	2	3	10	67		1	0		0
942	1	2			1	1	0	0	2	1	3	3	9	67		1	0		0
942	1	3			1	1	0	0	2	1	1	3	7	67		1	0		0
942	1	4			1	1	0	0	1	1	1	3	6	67		1	0		0
942	1	5			1	1	0	0	0	1	1	3	5	67		0	0		0
942	1	6			1	1	0	0	1	1	1	3	6	67		1	0		0
942	1	7			1	1	0	0	0	0	1	3	4	67		0	0		0
942	1	8			1	1	0	0	0	0	1	3	4	67		0	0		0
942	1	9			1	1	0	0	0	0	1	3	4	67		0	0		0
942	1	10			1	1	0	0	0	0	1	3	4	67		0	0		0
942	1	11			1	1	0	0	0	0	1	3	4	67		0	0		0
942	1	12	3	0.745387	1	1	0	0	0	0	1	3	4	67	60	0	0	0	0
943	1	0	1	1.146066	2	1	1	0						0
943	1	1	2	1.174554	2	1	1	0	0	0	0	0	0	0		0	0		0
943	1	2			2	1	1	0	0	0	0	0	0	0		0	0		0
943	1	3			2	1	1	0	0	0	0	0	0	0		0	0		0
943	1	4			2	1	1	0	0	0	0	0	0	0		0	0		0
943	1	5			2	1	1	0	0	0	0	0	0	0		0	0		0
943	1	6			2	1	1	0	0	0	0	0	0	0		0	0		0
943	1	7			2	1	1	0	0	0	0	0	0	0		0	0		0
943	1	8			2	1	1	0	0	0	0	0	0	0		0	0		0
943	1	9			2	1	1	0	0	0	0	0	0	0		0	0		0
943	1	10			2	1	1	0	0	0	0	0	0	0		0	0		0
943	1	11			2	1	1	0	0	0	0	0	0	0		0	0		0
943	1	12	3	0.623869	2	1	1	0	0	0	0	0	0	0	0	0	0	0	0
945	1	0	1	1.002296	3	2	1	1
945	1	1	2	0.975478	3	2	1	1	1								0		0
945	1	2			3	2	1	1	1			1					0		0
945	1	3			3	2	1	1									0		0
945	1	4			3	2	1	1	1	0	0	1	2			0	0		0
945	1	5			3	2	1	1	1	0	0						0		0
945	1	6			3	2	1	1	1		0	1					0		0
945	1	7			3	2	1	1	1	0	1	0	2			0	0		0
945	1	8			3	2	1	1	1	0	1	0	2			0	0		0
945	1	9			3	2	1	1	1	1	1	0	3			0	0		0
945	1	10			3	2	1	1	1	0	1	0	2			0	0		0
945	1	11			3	2	1	1	1	0	1	0	2			0	0		0
945	1	12	3	0.306639	3	2	1	1	1	0	1	0	2		14	0	0		0
946	1	0	1	0.867762	2	1	1	0						25
946	1	1	2	0.73472	2	1	1	0	1	0	0	1	2	25		0	0		0
946	1	2			2	1	1	0	1	0	0	1	2	25		0	0		0
946	1	3			2	1	1	0	1	1	0	1	3	25		0	0		0
946	1	4			2	1	1	0	1	0	0	1	2	25		0	0		0
946	1	5			2	1	1	0	1	0	0	1	2	25		0	0		0
946	1	6			2	1	1	0	1	1	0	1	3	25		0	0		0
946	1	7			2	1	1	0	1	1	0	1	3	25		0	0		0
946	1	8			2	1	1	0	1	0	0	1	2	25		0	0		0
946	1	9			2	1	1	0	1	0	0	1	2	25		0	0		0
946	1	10			2	1	1	0	0	1	0	1	2	25		0	0		0
946	1	11			2	1	1	0	0	1	0	0	1	25		0	0		0
946	1	12	3	0.285107	2	1	1	0	0	1	0	0	1	25	23.5	0	0	0	0
1042	1	0	1	0.398114	2	1	1	0						31
1042	1	1	2	0.645913	2	1	1	0	2	0	1	0	3	31		1	1		0
1042	1	2			2	1	1	0	1	0	0	0	1	31		0	1		0
1042	1	3			2	1	1	0	2	0	1	2	5	31		1	1		0
1042	1	4			2	1	1	0	1	0	1	0	2	31		0	0		0
1042	1	5			2	1	1	0	1	0	1	0	2	31		0	0		0
1042	1	6			2	1	1	0	1	0	0	1	2	31		0	1		0
1042	1	7			2	1	1	0	1	0	1	1	3	31		0	1		0
1042	1	8			2	1	1	0	0	0	1	1	2	31		0	1		0
1042	1	9			2	1	1	0	0	1	1	0	2	31		0	1		0
1042	1	10			2	1	1	0	2	0	2	2	6	31		1	2		0
1042	1	11			2	1	1	0	1	0	1	1	3	31		0	0		0
1042	1	12	3	0.429106	2	1	1	0	0	0	0	0	0	31	29.5	0	1	1	0
1043	1	0	1	0.469528	2	1	1	0
1043	1	1	2	0.600319	2	1	1	0	1								0		0
1043	1	2			2	1	1	0	0		2					1	0		0
1043	1	3			2	1	1	0	1		2					1	0		0
1043	1	4			2	1	1	0	1								0		0
1043	1	5			2	1	1	0	1		1						0		0
1043	1	6			2	1	1	0	2		1					0	0		0
1043	1	7			2	1	1	0	2		2					1	0		0
1043	1	8			2	1	1	0	1		1						0		0
1043	1	9			2	1	1	0	1		1						0		0
1043	1	10			2	1	1	0	1		1						0		0
1043	1	11			2	1	1	0	1		1						0		0
1043	1	12	3	0.643847	2	1	1	0	1		1						0	0	0
1044	1	0	1	0.382737	2	1	1	0
1044	1	1	2	0.888909	2	1	1	0	1		1	3				1	2		0
1044	1	2			2	1	1	0	1	0	2	3	6			1	3		1
1044	1	3			2	1	1	0	1	1	2	3	7			1	2		1
1044	1	4			2	1	1	0	2	1	2	3	8			1	2		1
1044	1	5			2	1	1	0	0	1	1	3	5			0	1		1
1044	1	6			2	1	1	0	1	0	2	3	6			1	2		1
1044	1	7			2	1	1	0	1		2	3				1	2		1
1044	1	8			2	1	1	0	1		2	3				1	2		1
1044	1	9			2	1	1	0	1	0	2	3	6			1	1		1
1044	1	10			2	1	1	0	1	1	2	3	7			1	1		1
1044	1	11			2	1	1	0	1	1	2	3	7			1	1		1
1044	1	12	3	0.600646	2	1	1	0	1	0	2	3	6		55	1	1	20	1
1142	1	0	1	0.872389	1	1	0	0
1142	1	1	2	1.125384	1	1	0	0	2	1	2	2	7			1	2		1
1142	1	2			1	1	0	0	1	0	1	3	5			1	2		1
1142	1	3			1	1	0	0	2	1	3	3	9			1	2		1
1142	1	4			1	1	0	0	2	2	3	3	10			1	2		1
1142	1	5			1	1	0	0	1	1	2	2	6			1	1		1
1142	1	6			1	1	0	0	2	2	3	3	10			1	2		1
1142	1	7			1	1	0	0	2	1	3	3	9			1	1		1
1142	1	8			1	1	0	0	1	1	1	1	4			0	1		1
1142	1	9			1	1	0	0	1	1	1	1	4			0	1		1
1142	1	10			1	1	0	0	1	1	1	1	4			0	1		1
1142	1	11			1	1	0	0	1	1	2	2	6			1	2		1
1142	1	12	3	0.954918	1	1	0	0	2	1	2				70.5	1	1	18	1
1143	1	0	1	0.946943	2	1	1	0						23
1143	1	1	2	1.016741	2	1	1	0	1	0	1	1	3	23		0	1		1
1143	1	2			2	1	1	0	0	0	1	1	2	23		0	1		1
1143	1	3			2	1	1	0	1	1	1	1	4	23		0	1		1
1143	1	4			2	1	1	0	0	0	1	1	2	23		0	1		1
1143	1	5			2	1	1	0	0	0	1	1	2	23		0	1		1
1143	1	6			2	1	1	0	0	0	1	1	2	23		0	1		1
1143	1	7			2	1	1	0	0	1	1	1	3	23		0	1		1
1143	1	8			2	1	1	0	0	0	1	0	1	23		0	1		1
1143	1	9			2	1	1	0	0	0	1	0	1	23		0	1		1
1143	1	10			2	1	1	0	0	0	1	0	1	23		0	1		1
1143	1	11			2	1	1	0	0	0	1	0	1	23		0	1		1
1143	1	12	3	0.49276	2	1	1	0	0	0	1	0	1	23	21	0	1	12	1
1144	1	0	1	0.866996	1	1	0	0						81
1144	1	1	2	0.779524	1	1	0	0	2	2	2	3	9	81		1	3		1
1144	1	2			1	1	0	0	2	2	2	3	9	81		1	3		1
1144	1	3			1	1	0	0	1	2	2	3	8	81		1	3		1
1144	1	4			1	1	0	0	1	2	2	3	8	81		1	3		1
1144	1	5			1	1	0	0	1	2	2	3	8	81		1	3		1
1144	1	6			1	1	0	0	0	1	2	3	6	81		1	3		1
1144	1	7			1	1	0	0	0	1	2	3	6	81		1	3		1
1144	1	8			1	1	0	0	0	1	2	3	6	81		1	3		1
1144	1	9			1	1	0	0	0	1	2	3	6	81		1	3		1
1144	1	10			1	1	0	0	0	1	2	3	6	81		1	3		1
1144	1	11			1	1	0	0	0	0	2	3	5	81		1	3		1
1144	1	12	3	0.341632	1	1	0	0	0	0	1	3	4	81	74.5	0	3	36	1
1145	1	0	1	0.731024	1	1	0	0						52
1145	1	1	2	1.02506	1	1	0	0	1	1	1	2	5	52		1	2		1
1145	1	2			1	1	0	0	1	1	1	2	5	52		1	2		1
1145	1	3			1	1	0	0	1	1	1	3	6	52		1	2		1
1145	1	4			1	1	0	0	1	1	1	2	5	52		1	2		0
1145	1	5			1	1	0	0	1	1	1	2	5	52		1	2		0
1145	1	6			1	1	0	0	1	1	1	1	4	52		0	1		0
1145	1	7			1	1	0	0	1	1	1	1	4	52		0	1		0
1145	1	8			1	1	0	0	1	1	1	1	4	52		0	1		0
1145	1	9			1	1	0	0	1	1	1	1	4	52		0	2		0
1145	1	10			1	1	0	0	1	0	1	1	3	52		0	2		0
1145	1	11			1	1	0	0	1	1	1	1	4	52		0	1		1
1145	1	12	3	0.327563	1	1	0	0	1	0	1	1	3	52	48	0	0	18	0
1342	1	0	1	1.375901	1	1	0	0						59
1342	1	1	2	1.379505	1	1	0	0	0	0	0	0	0	59		0	0		0
1342	1	2			1	1	0	0	2	2	2	2	8	59		1	2		0
1342	1	3			1	1	0	0	2	1	2	3	8	59		1	3		0
1342	1	4			1	1	0	0	0	0	1	0	1	59		0	0		0
1342	1	5			1	1	0	0	0	0	1	0	1	59		0	0		0
1342	1	6			1	1	0	0	2	0	2	3	7	59		1	1		0
1342	1	7			1	1	0	0	1	0	2	0	3	59		1	0		0
1342	1	8			1	1	0	0	2	1	2	2	7	59		1	2		0
1342	1	9			1	1	0	0	2	1	2	2	7	59		1	2		0
1342	1	10			1	1	0	0	1	0	2	2	5	59		1	2		0
1342	1	11			1	1	0	0	2	1	2	3	8	59		1	2		0
1342	1	12	3	1.124211	1	1	0	0	1	0	2	1	4	59	57	1	0	14	0
1343	1	0	1	0.729408	2	1	1	0						93
1343	1	1	2	0.681241	2	1	1	0	2	2	3	3	10	93		1	1		0
1343	1	2			2	1	1	0	1	2	3	3	9	93		1	1		0
1343	1	3			2	1	1	0	1	3	3	3	10	93		1	1		0
1343	1	4			2	1	1	0	1	3	2	2	8	93		1	1		0
1343	1	5			2	1	1	0	2	3	3	3	11	93		1	1		0
1343	1	6			2	1	1	0	2	3	2	2	9	93		1	1		0
1343	1	7			2	1	1	0	1	2	2	2	7	93		1	1		0
1343	1	8			2	1	1	0	1	2	2	2	7	93		1	1		0
1343	1	9			2	1	1	0	1	2	2	2	7	93		1	1		0
1343	1	10			2	1	1	0	1	1	2	1	5	93		1	1		0
1343	1	11			2	1	1	0	1	2	3	2	8	93		1	1		0
1343	1	12	3	0.40807	2	1	1	0	1	0	0	1	2	93	87	0	1	2	0
1344	1	0	1	0.249198	1	1	0	0						30
1344	1	1	2	0.83187	1	1	0	0	1	0	1	1	3	30		0	0		0
1344	1	2			1	1	0	0	1	0	0	0	1	30		0	0		0
1344	1	3			1	1	0	0	2	0	0	1	3	30		1	0		0
1344	1	4			1	1	0	0	1	0	0	1	2	30		0	1		0
1344	1	5			1	1	0	0	1	0	1	3	5	30		1	1		0
1344	1	6			1	1	0	0	1	0	1	1	3	30		0	0		0
1344	1	7			1	1	0	0	1	0	1	2	4	30		1	1		0
1344	1	8			1	1	0	0	1	0	1	2	4	30		1	1		0
1344	1	9			1	1	0	0	0	0	0	0	0	30		0	0		0
1344	1	10			1	1	0	0	1	0	2	2	5	30		1	1		0
1344	1	11			1	1	0	0	0	0	0	0	0	30		0	0		0
1344	1	12	3	0.548881	1	1	0	0	0	0	0	0	0	30	28.5	0	0	3	0
1345	1	0	1	0.616476	3	1	1	0						33
1345	1	1	2	0.727541	3	1	1	0	0	0	1	2	3	33		0	0		0
1345	1	2			3	1	1	0	1	0	1	1	3	33		0	0		0
1345	1	3			3	1	1	0	1	0	1	1	3	33		0	1		0
1345	1	4			3	1	1	0	1	0	1	1	3	33		0	0		0
1345	1	5			3	1	1	0	1	0	1	1	3	33		0	0		0
1345	1	6			3	1	1	0	1	0	0	1	2	33		0	1		1
1345	1	7			3	1	1	0	1	0	0	1	2	33		0	0		0
1345	1	8			3	1	1	0	1	0	1	1	3	33		0	0		0
1345	1	9			3	1	1	0	1	0	1	1	3	33		0	0		0
1345	1	10			3	1	1	0	1	0	1	1	3	33		0	0		0
1345	1	11			3	1	1	0	1	0	0	1	2	33		0	0		0
1345	1	12	3	0.463146	3	1	1	0	1	0	1	1	3	33	30	0	0	0	0
1442	1	0	1	0.615003	1	1	0	0						19
1442	1	1	2	0.55364	1	1	0	0	1	0	2	1	4	19		1	1		0
1442	1	2			1	1	0	0	0	0	1	1	2	19		0	1		0
1442	1	3			1	1	0	0	0	0	1	1	2	19		0	1		0
1442	1	4			1	1	0	0	0	0	1	1	2	19		0	1		0
1442	1	5			1	1	0	0	0	0	1	1	2	19		0	1		0
1442	1	6			1	1	0	0	0	0	1	1	2	19		0	1		0
1442	1	7			1	1	0	0	0	0	1	1	2	19		0	1		0
1442	1	8			1	1	0	0	0	0	1	0	1	19		0	1		0
1442	1	9			1	1	0	0	0	0	1	0	1	19		0	0		0
1442	1	10			1	1	0	0	0	0	1	0	1	19		0	0		0
1442	1	11			1	1	0	0	0	0	0	0	0	19		0	0		0
1442	1	12	3	0.580925	1	1	0	0	0	0	0	0	0	19	17	0	0	8	0
1443	1	0	1	1.130462	1	1	0	0
1443	1	1	2	1.335839	1	1	0	0	1	0	1	3	5			1	0		0
1443	1	2			1	1	0	0	1	1	1	3	6			1	0		0
1443	1	3			1	1	0	0	1	0	1	3	5			1	0		0
1443	1	4			1	1	0	0	1	0	0						0		0
1443	1	5			1	1	0	0	0	0	1	1	2			0	0		0
1443	1	6			1	1	0	0	0	0	1	1	2			0	0		0
1443	1	7			1	1	0	0	0	1	1					0	0		0
1443	1	8			1	1	0	0	0	1	1					0	0		0
1443	1	9			1	1	0	0	0	2	1					0	0		0
1443	1	10			1	1	0	0	0	0	1					0	0		0
1443	1	11			1	1	0	0	0	0	1					0	0		0
1443	1	12	3	1.356752	1	1	0	0	1	1	1				17.5	0	0	0	0
1444	1	0	1	0.570776	1	1	0	0
1444	1	1	2	0.921114	1	1	0	0	1	0	1	1	3			0	2		1
1444	1	2			1	1	0	0	0	0	0	0	0			0	1		1
1444	1	3			1	1	0	0	1		1						2		1
1444	1	4			1	1	0	0	1		1						1		0
1444	1	5			1	1	0	0			1						1		0
1444	1	6			1	1	0	0									0		0
1444	1	7			1	1	0	0	0	0	1	1	2			0	0		0
1444	1	8			1	1	0	0	1		1	2				1	0		0
1444	1	9			1	1	0	0	1		1						2		0
1444	1	10			1	1	0	0	1		1						1		1
1444	1	11			1	1	0	0			1						1		0
1444	1	12	3	0.281033	1	1	0	0			1				3.5		0	11	0
1445	1	0	1	0.463296	2	1	1	0						30
1445	1	1	2	0.597805	2	1	1	0	2	0	2	2	6	30		1	1		0
1445	1	2			2	1	1	0	2	0	1	1	4	30		1	1		0
1445	1	3			2	1	1	0	1	1	0	0	2	30		0	0		0
1445	1	4			2	1	1	0	1	0	1	0	2	30		0	0		0
1445	1	5			2	1	1	0	1	0	0	0	1	30		0	0		0
1445	1	6			2	1	1	0	1	0	1	0	2	30		0	0		0
1445	1	7			2	1	1	0	1	0	1	1	3	30		0	0		0
1445	1	8			2	1	1	0	1	0	1	1	3	30		0	0		0
1445	1	9			2	1	1	0	0	1	1	0	2	30		0	0		0
1445	1	10			2	1	1	0	0	0	1	0	1	30		0	0		0
1445	1	11			2	1	1	0	0	0	0	1	1	30		0	1		0
1445	1	12	3	0.211921	2	1	1	0	0	1	1	1	3	30	25.5	0	0	4	0
1446	1	0	1	0.707485	1	2	0	1
1446	1	1	2	0.946256	1	2	0	1	1	0	3	0	4			1	1		1
1446	1	2			1	2	0	1	1	0	3	0	4			1	0		0
1446	1	3			1	2	0	1	1	0	3	0	4			1	0		0
1446	1	4			1	2	0	1	0	0	3	0	3			0	0		0
1446	1	5			1	2	0	1	0	0	3	1	4			0	0		0
1446	1	6			1	2	0	1	1	0	3	3	7			1	0		0
1446	1	7			1	2	0	1	1	1	1					0	1		0
1446	1	8			1	2	0	1	1	0	0	0	1			0	1		0
1446	1	9			1	2	0	1	1	0	0	0	1			0	0		0
1446	1	10			1	2	0	1	1	0	0	0	1			0	1		0
1446	1	11			1	2	0	1	1	0	0	0	1			0	1		0
1446	1	12	3	0.860158	1	2	0	1	1	0	0	0	1		28.5	0	0	7	0
1447	1	0	1	0.680154	1	1	0	0
1447	1	1	2	0.978044	1	1	0	0	2	1	2	3	8			1	2		1
1447	1	2			1	1	0	0	1	1	2	2	6			1	1		1
1447	1	3			1	1	0	0	1	1	2	2	6			1	2		1
1447	1	4			1	1	0	0	0	1	2	2	5			1	2		1
1447	1	5			1	1	0	0	1	1	2	2	6			1	2		1
1447	1	6			1	1	0	0	1	1	2	2	6			1	1		0
1447	1	7			1	1	0	0	2	2	2	2	8			1	2		1
1447	1	8			1	1	0	0	1	2	2	2	7			1	2		1
1447	1	9			1	1	0	0	0	1	2	2	5			1	2		1
1447	1	10			1	1	0	0									2		1
1447	1	11			1	1	0	0	0	0	0	0	0			0	1		0
1447	1	12	3	0.459393	1	1	0	0	0	0	2	2	4		55	1	0		0
1448	1	0	1	0.862847	1	1	0	0						62
1448	1	1	2	1.147182	1	1	0	0	2	2	1	2	7	62		1	1		0
1448	1	2			1	1	0	0	2	1	1	1	5	62		0	0		0
1448	1	3			1	1	0	0	0	1	1	1	3	62		0	0		0
1448	1	4			1	1	0	0	2	1	2	2	7	62		1	0		0
1448	1	5			1	1	0	0	2	1	2	2	7	62		1	0		0
1448	1	6			1	1	0	0	2	2	1	2	7	62		1	1		0
1448	1	7			1	1	0	0	1	1	1	1	4	62		0	1		0
1448	1	8			1	1	0	0	1	2	1	1	5	62		1	1		0
1448	1	9			1	1	0	0	1	1	1	1	4	62		0	1		0
1448	1	10			1	1	0	0	1	1	1	1	4	62		0	0		0
1448	1	11			1	1	0	0	1	1	1	1	4	62		0	0		0
1448	1	12	3	0.232742	1	1	0	0	2	1	1	1	5	62	56	0	0	5	0
1449	1	0	1	0.754042	1	1	0	0
1449	1	1	2	0.550228	1	1	0	0	1	2	2	2	7			1	1		0
1449	1	2			1	1	0	0	1	2	1	1	5			1	1		0
1449	1	3			1	1	0	0	1	1	1	1	4			0	0		0
1449	1	4			1	1	0	0	1	1	2	2	6			1	1		0
1449	1	5			1	1	0	0	1	1	1	1	4			0	1		1
1449	1	6			1	1	0	0	1	1	1	3	6			1	1		1
1449	1	7			1	1	0	0	1	1	1	1	4			0	1		1
1449	1	8			1	1	0	0	1	1	1	1	4			0	1		0
1449	1	9			1	1	0	0	1	1	1	1	4			0	0		0
1449	1	10			1	1	0	0	1	1	1	1	4			0	0		0
1449	1	11			1	1	0	0	0	1	1	1	3			0	0		0
1449	1	12	3	0.442637	1	1	0	0	0	1	1				47.5	0	0	7	0
1450	1	0	1	0.987309	1	1	0	0						38
1450	1	1	2	0.846275	1	1	0	0	0	2	0	3	5	38		0	0		0
1450	1	2			1	1	0	0	0	1	2	3	6	38		1	3		0
1450	1	3			1	1	0	0	1	0	0	2	3	38		1	3		0
1450	1	4			1	1	0	0	1	1	0	1	3	38		0	3		0
1450	1	5			1	1	0	0	0	0	0	0	0	38		0	0		0
1450	1	6			1	1	0	0	0	0	0	2	2	38		0	1		1
1450	1	7			1	1	0	0	0	0	0	0	0	38		0	1		1
1450	1	8			1	1	0	0	1	3	3	2	9	38		1	1		1
1450	1	9			1	1	0	0	2	1	0	1	4	38		1	1		0
1450	1	10			1	1	0	0	0	0	0	0	0	38		0	1		0
1450	1	11			1	1	0	0	1	0	1	2	4	38		1	1		0
1450	1	12	3	0.342225	1	1	0	0	1	0	0	1	2	38	34.5	0	2	4	1
1451	1	0	1	0.560504	1	1	0	0
1451	1	1	2	0.619928	1	1	0	0	1	0	2	3	6			1	2		1
1451	1	2			1	1	0	0	0	1	2	3	6			1	1		1
1451	1	3			1	1	0	0	0	0	1	1	2			0	1		1
1451	1	4			1	1	0	0	0	1	1	1	3			0	1		1
1451	1	5			1	1	0	0	0	1	1	2	4			0	1		1
1451	1	6			1	1	0	0									1		0
1451	1	7			1	1	0	0									1		1
1451	1	8			1	1	0	0	0		1	3				0	1		1
1451	1	9			1	1	0	0	0	0	2	3	5			1	1		1
1451	1	10			1	1	0	0	0		1	3				0	1		1
1451	1	11			1	1	0	0	0	1		3				1	0		0
1451	1	12	3	0.369401	1	1	0	0	0	0	1	2	3		24.5	0	0		0
1542	1	0	1	0.356217	1	1	0	0						19
1542	1	1	2	0.696094	1	1	0	0	2	0	3	2	7	19		1	2		1
1542	1	2			1	1	0	0	0	0	1	0	1	19		0	1		1
1542	1	3			1	1	0	0	0	0	1	1	2	19		0	1		1
1542	1	4			1	1	0	0	0	0	1	0	1	19		0	1		0
1542	1	5			1	1	0	0	0	0	1	0	1	19		0	1		1
1542	1	6			1	1	0	0	0	0	1	0	1	19		0	1		0
1542	1	7			1	1	0	0	0	0	1	0	1	19		0	1		0
1542	1	8			1	1	0	0	0	0	1	0	1	19		0	1		0
1542	1	9			1	1	0	0	0	0	1	0	1	19		0	1		0
1542	1	10			1	1	0	0	0	0	1	0	1	19		0	1		0
1542	1	11			1	1	0	0	0	0	1	0	1	19		0	1		0
1542	1	12	3	0.458033	1	1	0	0	0	0	1	0	1	19	15	0	1	13	0
1543	1	0	1	0.365301	1	1	0	0						11
1543	1	1	2	1.076604	1	1	0	0	1	1	1	1	4	11		0	1		1
1543	1	2			1	1	0	0	0	0	1	1	2	11		0	2		1
1543	1	3			1	1	0	0	0	0	0	0	0	11		0	2		1
1543	1	4			1	1	0	0	0	0	2	1	3	11		0	1		1
1543	1	5			1	1	0	0	0	0	1	1	2	11		0	2		1
1543	1	6			1	1	0	0	0	0	0	0	0	11		0	2		1
1543	1	7			1	1	0	0	0	0	0	0	0	11		0	1		1
1543	1	8			1	1	0	0	0	0	0	0	0	11		0	2		1
1543	1	9			1	1	0	0	0	0	0	0	0	11		0	2		1
1543	1	10			1	1	0	0	0	0	0	0	0	11		0	2		1
1543	1	11			1	1	0	0	0	0	0	0	0	11		0	1		1
1543	1	12	3	0.360404	1	1	0	0	0	0	0	0	0	11	9	0	1	19	1
1545	1	0	1	0.775829	1	1	0	0						56
1545	1	1	2	0.634276	1	1	0	0	3	1	2	3	9	56		1	2		1
1545	1	2			1	1	0	0	2	1	2	2	7	56		1	2		1
1545	1	3			1	1	0	0	1	0	2	1	4	56		1	2		1
1545	1	4			1	1	0	0	1	0	0	0	1	56		0	1		1
1545	1	5			1	1	0	0	2	1	1	2	6	56		1	2		1
1545	1	6			1	1	0	0	1	1	1	2	5	56		1	2		1
1545	1	7			1	1	0	0	2	1	2	2	7	56		1	2		1
1545	1	8			1	1	0	0	2	1	2	3	8	56		1	1		1
1545	1	9			1	1	0	0	1	0	0	1	2	56		0	2		1
1545	1	10			1	1	0	0	1	0	0	0	1	56		0	2		1
1545	1	11			1	1	0	0	1	0	0	0	1	56		0	2		1
1545	1	12	3	0.934801	1	1	0	0	2	1	1	1	5	56	49	0	2	22	1
1546	1	0	1	0.296007	1	1	0	0						31
1546	1	1	2	0.620344	1	1	0	0	1	1	1	2	5	31		1	1		1
1546	1	2			1	1	0	0	0	1	1	1	3	31		0	1		0
1546	1	3			1	1	0	0	1	1	0	1	3	31		0	1		0
1546	1	4			1	1	0	0	0	1	0	1	2	31		0	1		0
1546	1	5			1	1	0	0	0	0	1	1	2	31		0	1		0
1546	1	6			1	1	0	0	0	2	1	2	5	31		0	1		0
1546	1	7			1	1	0	0	0	0	1	1	2	31		0	1		0
1546	1	8			1	1	0	0	0	0	1	1	2	31		0	1		0
1546	1	9			1	1	0	0	0	1	1	1	3	31		0	0		0
1546	1	10			1	1	0	0	0	0	1	1	2	31		0	0		0
1546	1	11			1	1	0	0	0	0	0	0	0	31		0	0		0
1546	1	12	3	0.592288	1	1	0	0	0	0	1	1	2	31	27.5	0	0	8	0
1547	1	0	1	0.151063	1	1	0	0						76
1547	1	1	2	0.684666	1	1	0	0	1	2	2	2	7	76		1	1		0
1547	1	2			1	1	0	0	1	1	2	2	6	76		1	1		1
1547	1	3			1	1	0	0	1	3	2	2	8	76		1	1		0
1547	1	4			1	1	0	0	1	2	2	2	7	76		1	1		1
1547	1	5			1	1	0	0	1	2	2	3	8	76		1	1		1
1547	1	6			1	1	0	0	1	1	2	2	6	76		1	2		1
1547	1	7			1	1	0	0	1	2	2	2	7	76		1	1		1
1547	1	8			1	1	0	0	1	1	1	1	4	76		0	0		0
1547	1	9			1	1	0	0	0	1	2	3	6	76		1	1		0
1547	1	10			1	1	0	0	0	1	3	3	7	76		1	2		0
1547	1	11			1	1	0	0	0	2	2	3	7	76		1	2		0
1547	1	12	3	0.31513	1	1	0	0	0	1	1	1	3	76	71	0	0	13	0
1551	1	0	1	0.480869	1	1	0	0						11
1551	1	1	2	0.420616	1	1	0	0	2	1	1	2	6	11		1	2		1
1551	1	2			1	1	0	0	0	0	1	0	1	11		0	2		0
1551	1	3			1	1	0	0	0	1	1	0	2	11		0	2		0
1551	1	4			1	1	0	0	0	0	1	0	1	11		0	2		0
1551	1	5			1	1	0	0	0	0	0	0	0	11		0	1		0
1551	1	6			1	1	0	0	0	0	0	0	0	11		0	1		0
1551	1	7			1	1	0	0	0	0	0	0	0	11		0	1		0
1551	1	8			1	1	0	0	0	0	0	0	0	11		0	1		0
1551	1	9			1	1	0	0	0	0	0	0	0	11		0	1		0
1551	1	10			1	1	0	0	0	0	0	0	0	11		0	1		0
1551	1	11			1	1	0	0	0	0	0	0	0	11		0	1		0
1551	1	12	3	0.502154	1	1	0	0	0	0	1	0	1	11	7.5	0	1	16	0
1643	1	0	1	0.518909	1	1	0	0
1643	1	1	2	0.993745	1	1	0	0	1	0	0	0	1			0	1		0
1643	1	2			1	1	0	0	1	0	0	0	1			0	0		0
1643	1	3			1	1	0	0			1						1		1
1643	1	4			1	1	0	0	1	0	1	0	2			0	1		0
1643	1	5			1	1	0	0	1	0	0	0	1			0	1		0
1643	1	6			1	1	0	0	1	0	0	0	1			0	1		0
1643	1	7			1	1	0	0	0	0	0	0	0			0	0		0
1643	1	8			1	1	0	0	1								0		0
1643	1	9			1	1	0	0	0	0	0	0	0			0	0		0
1643	1	10			1	1	0	0	0	0	0	0	0			0	0		0
1643	1	11			1	1	0	0	0	0	0	0	0			0	0		0
1643	1	12	3	0.372912	1	1	0	0	0	0	0	0	0		5.5	0	0	0	0
1644	1	0	1	0.421275	2	1	1	0						2
1644	1	1	2	0.83046	2	1	1	0	0	0	1	1	2	2		0	0		0
1644	1	2			2	1	1	0	0	0	0	0	0	2		0	0		0
1644	1	3			2	1	1	0	0	0	0	0	0	2		0	0		0
1644	1	4			2	1	1	0	0	0	0	0	0	2		0	0		0
1644	1	5			2	1	1	0	0	0	0	0	0	2		0	0		0
1644	1	6			2	1	1	0	0	0	0	0	0	2		0	0		0
1644	1	7			2	1	1	0	0	0	0	0	0	2		0	0		0
1644	1	8			2	1	1	0	0	0	0	0	0	2		0	0		0
1644	1	9			2	1	1	0	0	0	0	0	0	2		0	0		0
1644	1	10			2	1	1	0	0	0	0	0	0	2		0	0		0
1644	1	11			2	1	1	0	0	0	0	0	0	2		0	0		0
1644	1	12	3	0.578295	2	1	1	0	0	0	0	0	0	2	1	0	0	0	0
1645	1	0	1	0.240799	2	1	1	0						56
1645	1	1	2	0.49276	2	1	1	0	1	0	1	1	3	56		0	0		0
1645	1	2			2	1	1	0	2	1	1	1	5	56		0	0		0
1645	1	3			2	1	1	0	2	1	1	1	5	56		0	0		0
1645	1	4			2	1	1	0	2	1	1	1	5	56		0	0		0
1645	1	5			2	1	1	0	2	2	1	1	6	56		1	1		0
1645	1	6			2	1	1	0	2	2	1	1	6	56		1	1		0
1645	1	7			2	1	1	0	2	2	1	1	6	56		1	1		0
1645	1	8			2	1	1	0	1	0	1	1	3	56		0	1		0
1645	1	9			2	1	1	0	2	1	1	1	5	56		0	1		0
1645	1	10			2	1	1	0	1	1	1	1	4	56		0	1		0
1645	1	11			2	1	1	0	2	2	1	1	6	56		1	1		0
1645	1	12	3	0.463296	2	1	1	0	1	0	1	0	2	56	53.5	0	0	7	0
1742	1	0	1	0.348694	2	1	1	0						13
1742	1	1	2	0.650987	2	1	1	0	0	1	2	3	6	13		1	0		0
1742	1	2			2	1	1	0	0	0	1	0	1	13		0	0		0
1742	1	3			2	1	1	0	0	0	0	0	0	13		0	0		0
1742	1	4			2	1	1	0	0	0	0	0	0	13		0	0		0
1742	1	5			2	1	1	0	0	1	1	1	3	13		0	0		0
1742	1	6			2	1	1	0	0	0	0	0	0	13		0	0		0
1742	1	7			2	1	1	0	0	0	0	0	0	13		0	0		0
1742	1	8			2	1	1	0	0	0	0	0	0	13		0	0		0
1742	1	9			2	1	1	0	0	0	0	0	0	13		0	0		0
1742	1	10			2	1	1	0	0	0	0	0	0	13		0	0		0
1742	1	11			2	1	1	0	0	0	0	0	0	13		0	0		0
1742	1	12	3	0.170555	2	1	1	0	0	0	0	3	3	13	8.5	0	0	0	0
1743	1	0	1	0.255755	2	1	1	0						15
1743	1	1	2	0.984977	2	1	1	0	1	1	2	2	6	15		1	0		0
1743	1	2			2	1	1	0	1	0	0	1	2	15		0	0		0
1743	1	3			2	1	1	0	1	0	0	1	2	15		0	0		0
1743	1	4			2	1	1	0	0	0	0	1	1	15		0	0		0
1743	1	5			2	1	1	0	0	0	0	1	1	15		0	0		0
1743	1	6			2	1	1	0	0	0	0	0	0	15		0	0		0
1743	1	7			2	1	1	0	0	0	0	1	1	15		0	0		0
1743	1	8			2	1	1	0	0	0	0	1	1	15		0	0		0
1743	1	9			2	1	1	0	0	0	0	1	1	15		0	0		0
1743	1	10			2	1	1	0	0	0	0	0	0	15		0	0		0
1743	1	11			2	1	1	0	0	0	0	0	0	15		0	0		0
1743	1	12	3	0.340047	2	1	1	0	0	0	0	0	0	15	12	0	0	0	0
1744	1	0	1	0.681874	1	1	0	0						31
1744	1	1	2	0.932423	1	1	0	0	2	0	2	3	7	31		1	2		0
1744	1	2			1	1	0	0	2	0	2	2	6	31		1	1		0
1744	1	3			1	1	0	0	2	2	2	3	9	31		1	2		0
1744	1	4			1	1	0	0	1	0	1	1	3	31		0	2		0
1744	1	5			1	1	0	0	0	0	0	0	0	31		0	1		0
1744	1	6			1	1	0	0	0	0	0	0	0	31		0	1		0
1744	1	7			1	1	0	0	0	0	0	0	0	31		0	1		0
1744	1	8			1	1	0	0	0	0	0	0	0	31		0	1		0
1744	1	9			1	1	0	0	0	0	1	0	1	31		0	1		0
1744	1	10			1	1	0	0	0	0	1	0	1	31		0	1		1
1744	1	11			1	1	0	0	1	1	1	1	4	31		0	1		1
1744	1	12	3	0.379849	1	1	0	0	0	0	0	0	0	31	27.5	0	1	15	1
1745	1	0	1	0.768046	2	1	1	0						59
1745	1	1	2	0.82007	2	1	1	0	0	0	0	0	0	59		0	0		0
1745	1	2			2	1	1	0	2	1	1	2	6	59		1	0		0
1745	1	3			2	1	1	0	2	0	1	2	5	59		1	1		0
1745	1	4			2	1	1	0	2	1	1	2	6	59		1	2		0
1745	1	5			2	1	1	0	1	1	1	2	5	59		1	2		0
1745	1	6			2	1	1	0	2	2	1	2	7	59		1	2		0
1745	1	7			2	1	1	0	1	1	1	2	5	59		1	1		0
1745	1	8			2	1	1	0	1	1	1	2	5	59		1	2		0
1745	1	9			2	1	1	0	1	1	1	2	5	59		1	1		0
1745	1	10			2	1	1	0	1	1	1	2	5	59		1	2		0
1745	1	11			2	1	1	0	1	1	1	2	5	59		1	2		1
1745	1	12	3	0.395676	2	1	1	0	1	1	1	2	5	59	56.5	1	2	17	0
1842	1	0	1	0.853759	1	1	0	0						56
1842	1	1	2	0.912913	1	1	0	0	2	1	1	1	5	56		0	1		0
1842	1	2			1	1	0	0	1	2	1	1	5	56		1	1		0
1842	1	3			1	1	0	0	1	3	1	1	6	56		1	2		1
1842	1	4			1	1	0	0	1	3	1	1	6	56		1	1		1
1842	1	5			1	1	0	0	1	3	3	1	8	56		1	2		0
1842	1	6			1	1	0	0	0	0	1	1	2	56		0	1		1
1842	1	7			1	1	0	0	0	1	1	1	3	56		0	1		1
1842	1	8			1	1	0	0	1	1	1	1	4	56		0	1		1
1842	1	9			1	1	0	0	1	3	2	2	8	56		1	1		1
1842	1	10			1	1	0	0	0	1	1	1	3	56		0	1		1
1842	1	11			1	1	0	0	1	2	1	1	5	56		1	2		1
1842	1	12	3	0.477555	1	1	0	0	0	0	0	1	1	56	53	0	1	15	1
1843	1	0	1	1.075109	1	1	0	0						63
1843	1	1	2	0.846275	1	1	0	0	1	0	3	3	7	63		1	0		0
1843	1	2			1	1	0	0	1	2	3	2	8	63		1	1		1
1843	1	3			1	1	0	0	0	2	2	2	6	63		1	1		0
1843	1	4			1	1	0	0	0	2	2	2	6	63		1	1		0
1843	1	5			1	1	0	0	0	2	2	2	6	63		1	1		0
1843	1	6			1	1	0	0	0	2	2	2	6	63		1	1		1
1843	1	7			1	1	0	0	0	2	1	1	4	63		0	1		1
1843	1	8			1	1	0	0	0	2	1	1	4	63		0	1		0
1843	1	9			1	1	0	0	0	1	1	1	3	63		0	1		1
1843	1	10			1	1	0	0	0	1	1	1	3	63		0	1		0
1843	1	11			1	1	0	0	0	1	1	1	3	63		0	1		0
1843	1	12	3	0.808143	1	1	0	0	1	0	3	3	7	63	56	1	0	10	0
1844	1	0	1	0.373648	2	1	1	0						32
1844	1	1	2	0.935154	2	1	1	0	1	1	1	1	4	32		0	2		1
1844	1	2			2	1	1	0	0	3	1	1	5	32		0	2		1
1844	1	3			2	1	1	0	0	1	0	0	1	32		0	1		1
1844	1	4			2	1	1	0	0	1	1	1	3	32		0	2		0
1844	1	5			2	1	1	0	0	2	0	0	2	32		0	2		1
1844	1	6			2	1	1	0	0	0	1	1	2	32		0	2		1
1844	1	7			2	1	1	0	0	1	1	1	3	32		0	2		1
1844	1	8			2	1	1	0	0	0	1	2	3	32		0	2		1
1844	1	9			2	1	1	0	0	0	0	1	1	32		0	2		1
1844	1	10			2	1	1	0	1	3	1	1	6	32		1	2		0
1844	1	11			2	1	1	0	0	1	0	0	1	32		0	2		1
1844	1	12	3	1.000174	2	1	1	0	0	0	1	0	1	32	29.5	0	2	23	1
1845	1	0	1	0.278982	1	1	0	0						47
1845	1	1	2	1.154241	1	1	0	0	1	1	3	0	5	47		1	2		1
1845	1	2			1	1	0	0	0	1	3	0	4	47		0	2		1
1845	1	3			1	1	0	0	1	2	2	0	5	47		1	2		1
1845	1	4			1	1	0	0	1	1	1	1	4	47		0	2		1
1845	1	5			1	1	0	0	0	0	1	0	1	47		0	1		1
1845	1	6			1	1	0	0	1	0	1	1	3	47		0	1		1
1845	1	7			1	1	0	0	1	0	1	0	2	47		0	1		1
1845	1	8			1	1	0	0	1	1	1	1	4	47		0	1		1
1845	1	9			1	1	0	0	1	1	2	2	6	47		1	2		1
1845	1	10			1	1	0	0	1	1	1	0	3	47		0	2		1
1845	1	11			1	1	0	0	1	1	2	2	6	47		1	2		0
1845	1	12	3	1.07784	1	1	0	0	1	1	1	1	4	47	42.5	0	1	19	1
1846	1	0	1	0.387746	1	1	0	0						72
1846	1	1	2	0.690019	1	1	0	0	0	0	3	3	6	72		1	1		0
1846	1	2			1	1	0	0	0	0	3	3	6	72		1	2		1
1846	1	3			1	1	0	0	0	0	3	3	6	72		1	2		1
1846	1	4			1	1	0	0	0	0	3	3	6	72		1	2		1
1846	1	5			1	1	0	0	0	2	3	3	8	72		1	3		1
1846	1	6			1	1	0	0	0	0	3	3	6	72		1	2		1
1846	1	7			1	1	0	0	0	0	3	3	6	72		1	1		1
1846	1	8			1	1	0	0	0	0	2	3	5	72		1	2		1
1846	1	9			1	1	0	0	0	0	3	3	6	72		1	2		1
1846	1	10			1	1	0	0	0	0	3	3	6	72		1	2		1
1846	1	11			1	1	0	0	1	0	2	3	6	72		1	2		0
1846	1	12	3	0.619093	1	1	0	0	0	0	2	3	5	72	66.5	1	1	22	0
1943	1	0	1	0.342423	2	1	1	0						59
1943	1	1	2	0.738939	2	1	1	0	2	2	2	3	9	59		1	0		0
1943	1	2			2	1	1	0	2	1	2	3	8	59		1	0		0
1943	1	3			2	1	1	0	2	0	1	1	4	59		1	0		0
1943	1	4			2	1	1	0	1	0	1	1	3	59		0	0		0
1943	1	5			2	1	1	0	1	0	1	1	3	59		0	0		0
1943	1	6			2	1	1	0	1	0	1	1	3	59		0	0		0
1943	1	7			2	1	1	0	2	0	1	3	6	59		1	0		0
1943	1	8			2	1	1	0	2	0	1	3	6	59		1	0		0
1943	1	9			2	1	1	0	2	0	1	3	6	59		1	0		0
1943	1	10			2	1	1	0	2	0	1	2	5	59		1	0		0
1943	1	11			2	1	1	0	1	0	1	2	4	59		1	0		0
1943	1	12	3	0.570193	2	1	1	0	0	0	1	1	2	59	53.5	0	0	0	0
1944	1	0	1	1.072507	1	1	0	0						17
1944	1	1	2	0.914502	1	1	0	0	1	0	1	2	4	17		1	1		0
1944	1	2			1	1	0	0	1	0	0	1	2	17		0	1		0
1944	1	3			1	1	0	0	0	0	0	0	0	17		0	0		0
1944	1	4			1	1	0	0	1	0	2	1	4	17		1	1		0
1944	1	5			1	1	0	0	0	0	0	0	0	17		0	0		0
1944	1	6			1	1	0	0	0	0	1	0	1	17		0	0		0
1944	1	7			1	1	0	0	0	0	1	1	2	17		0	0		0
1944	1	8			1	1	0	0	0	0	1	0	1	17		0	0		0
1944	1	9			1	1	0	0	0	0	1	0	1	17		0	0		0
1944	1	10			1	1	0	0	0	0	0	0	0	17		0	0		0
1944	1	11			1	1	0	0	0	0	0	0	0	17		0	0		0
1944	1	12	3	0.185825	1	1	0	0	0	0	1	1	2	17	14	0	0	2	0
1945	1	0	1	0.574379	2	1	1	0
1945	1	1	2	0.647579	2	1	1	0	1	1	1	2	5			1	2		0
1945	1	2			2	1	1	0	0	0	0	0	0			0	1		1
1945	1	3			2	1	1	0	1	1	1	1	4			0	1		0
1945	1	4			2	1	1	0	0	0	0	0	0			0	1		1
1945	1	5			2	1	1	0	1	1	1	1	4			0	2		1
1945	1	6			2	1	1	0				1					1		1
1945	1	7			2	1	1	0	1	1	1	1	4			0	2		1
1945	1	8			2	1	1	0	1	1	1	2	5			1	1		1
1945	1	9			2	1	1	0	0		1	2				0	2		1
1945	1	10			2	1	1	0	0		2	2				1	2		1
1945	1	11			2	1	1	0	1		2	2				1	2		0
1945	1	12	3	1.273696	2	1	1	0	1	1	1	1	4		21.5	0	2	18	0
1947	1	0	1	0.263163	1	3	0	1						25
1947	1	1	2	0.984662	1	3	0	1	1	0	0	1	2	25		0	2		1
1947	1	2			1	3	0	1	2	0	0	1	3	25		1	2		0
1947	1	3			1	3	0	1	1	1	1	1	4	25		0	2		0
1947	1	4			1	3	0	1	1	0	0	1	2	25		0	2		0
1947	1	5			1	3	0	1	1	1	0	1	3	25		0	3		0
1947	1	6			1	3	0	1	1	0	0	1	2	25		0	2		0
1947	1	7			1	3	0	1	0	0	0	1	1	25		0	2		0
1947	1	8			1	3	0	1	1	0	0	1	2	25		0	2		0
1947	1	9			1	3	0	1	1	0	1	1	3	25		0	2		0
1947	1	10			1	3	0	1	0	0	1	0	1	25		0	1		0
1947	1	11			1	3	0	1	0	0	0	1	1	25		0	2		0
1947	1	12	3	1.217589	1	3	0	1	0	0	0	1	1	25	23.5	0	1	23	1
2142	1	0	1	1.015737	2	1	1	0						77
2142	1	1	2	1.083467	2	1	1	0	1	1	2	3	7	77		1	0		0
2142	1	2			2	1	1	0	1	3	2	3	9	77		1	0		0
2142	1	3			2	1	1	0	1	1	2	3	7	77		1	0		0
2142	1	4			2	1	1	0	2	0	2	2	6	77		1	0		0
2142	1	5			2	1	1	0	2	0	2	3	7	77		1	0		0
2142	1	6			2	1	1	0	1	1	2	2	6	77		1	0		0
2142	1	7			2	1	1	0	1	1	2	2	6	77		1	0		0
2142	1	8			2	1	1	0	2	0	2	3	7	77		1	0		0
2142	1	9			2	1	1	0	2	0	2	2	6	77		1	0		0
2142	1	10			2	1	1	0	1	0	2	2	5	77		1	0		0
2142	1	11			2	1	1	0	1	0	2	2	5	77		1	0		0
2142	1	12	3	0.381115	2	1	1	0	1	0	2	3	6	77	70.5	1	0	0	0
2143	1	0	1	0.193403	1	2	0	1
2143	1	1	2	0.890141	1	2	0	1	1								0		0
2143	1	2			1	2	0	1	0	1	1	2	4			0	0		0
2143	1	3			1	2	0	1	1	1	2	1	5			1	0		0
2143	1	4			1	2	0	1	1	0	2	1	4			1	0		0
2143	1	5			1	2	0	1	1	0	2	3	6			1	0		0
2143	1	6			1	2	0	1	2	1	2	2	7			1	0		0
2143	1	7			1	2	0	1	1	0	2	2	5			1	0		0
2143	1	8			1	2	0	1	0	0	2	1	3			0	0		0
2143	1	9			1	2	0	1	1	1	2	2	6			1	0		0
2143	1	10			1	2	0	1	2	0	2	2	6			1	0		0
2143	1	11			1	2	0	1	0	0	1	2	3			0	0		0
2143	1	12	3	0.388279	1	2	0	1	0	0	1	1	2		50	0	0	0	0
2144	1	0	1	0.170555	2	1	1	0						37
2144	1	1	2	1.1823	2	1	1	0	1	1	1	2	5	37		1	0		0
2144	1	2			2	1	1	0	1	0	1	2	4	37		1	0		0
2144	1	3			2	1	1	0	1	0	1	1	3	37		0	0		0
2144	1	4			2	1	1	0	1	0	0	1	2	37		0	0		0
2144	1	5			2	1	1	0	1	0	0	1	2	37		0	0		0
2144	1	6			2	1	1	0	1	0	1	1	3	37		0	0		0
2144	1	7			2	1	1	0	1	0	1	1	3	37		0	0		0
2144	1	8			2	1	1	0	1	0	1	1	3	37		0	0		0
2144	1	9			2	1	1	0	1	0	1	1	3	37		0	0		0
2144	1	10			2	1	1	0	1	0	1	1	3	37		0	0		0
2144	1	11			2	1	1	0	1	0	1	1	3	37		0	0		0
2144	1	12	3	0.417472	2	1	1	0	1	0	1	1	3	37	33	0	0	0	0
2145	1	0	1	0.57588	1	1	0	0						29
2145	1	1	2	1.069964	1	1	0	0	1	0	1	0	2	29		0	0		0
2145	1	2			1	1	0	0	1	0	0	0	1	29		0	0		0
2145	1	3			1	1	0	0	2	0	0	0	2	29		0	0		0
2145	1	4			1	1	0	0	2	0	2	0	4	29		1	0		0
2145	1	5			1	1	0	0	2	0	1	0	3	29		1	0		0
2145	1	6			1	1	0	0	1	0	2	0	3	29		1	0		0
2145	1	7			1	1	0	0	1	0	2	0	3	29		1	0		0
2145	1	8			1	1	0	0	2	0	2	0	4	29		1	0		0
2145	1	9			1	1	0	0	1	0	1	0	2	29		0	0		0
2145	1	10			1	1	0	0	1	0	1	0	2	29		0	0		0
2145	1	11			1	1	0	0	1	0	0	0	1	29		0	0		0
2145	1	12	3	0.244277	1	1	0	0	2	0	0	0	2	29	27	0	0	0	0
2242	1	0	1	0.408918	1	1	0	0						59
2242	1	1	2	0.820727	1	1	0	0	2	2	1	3	8	59		1	1		0
2242	1	2			1	1	0	0	2	1	1	2	6	59		1	1		0
2242	1	3			1	1	0	0	1	1	1	1	4	59		0	1		0
2242	1	4			1	1	0	0	0	0	1	2	3	59		0	1		0
2242	1	5			1	1	0	0	0	1	0	2	3	59		0	0		0
2242	1	6			1	1	0	0	0	1	1	0	2	59		0	0		0
2242	1	7			1	1	0	0	1	1	1	3	6	59		1	1		0
2242	1	8			1	1	0	0	1	1	1	3	6	59		1	1		0
2242	1	9			1	1	0	0	1	1	1	3	6	59		1	0		0
2242	1	10			1	1	0	0	0	1	1	2	4	59		0	1		0
2242	1	11			1	1	0	0	1	1	2	3	7	59		1	1		0
2242	1	12	3	0.473049	1	1	0	0	0	1	1	2	4	59	53	0	1	7	1
2243	1	0	1	0.574263	2	1	1	0
2243	1	1	2	0.224274	2	1	1	0	1	0	2	3	6			1	2		0
2243	1	2			2	1	1	0	0	0	1					0	2		1
2243	1	3			2	1	1	0			1						2		1
2243	1	4			2	1	1	0			1						2		1
2243	1	5			2	1	1	0									2		1
2243	1	6			2	1	1	0									2		1
2243	1	7			2	1	1	0									2		1
2243	1	8			2	1	1	0									2		1
2243	1	9			2	1	1	0									1		1
2243	1	10			2	1	1	0									1		1
2243	1	11			2	1	1	0			1	1					2		1
2243	1	12	3	0.23477	2	1	1	0							3		2	22	1
2244	1	0	1	0.208979	2	1	1	0						26
2244	1	1	2	0.628082	2	1	1	0	2	0	1	2	5	26		1	1		0
2244	1	2			2	1	1	0	0	0	0	0	0	26		0	1		1
2244	1	3			2	1	1	0	0	0	1	1	2	26		0	2		1
2244	1	4			2	1	1	0	1	0	1	2	4	26		1	1		1
2244	1	5			2	1	1	0	1	0	1	1	3	26		0	1		0
2244	1	6			2	1	1	0	1	0	0	1	2	26		0	2		1
2244	1	7			2	1	1	0	0	0	0	0	0	26		0	2		1
2244	1	8			2	1	1	0	1	0	0	1	2	26		0	1		0
2244	1	9			2	1	1	0	0	0	1	0	1	26		0	2		1
2244	1	10			2	1	1	0	0	0	1	2	3	26		0	2		1
2244	1	11			2	1	1	0	0	0	1	1	2	26		0	2		1
2244	1	12	3	0.632862	2	1	1	0	0	0	1	1	2	26	22.5	0	2	26	1
2246	1	0	1	0.305996	2	1	1	0						51
2246	1	1	2	0.281942	2	1	1	0	2	1	0	1	4	51		1	0		0
2246	1	2			2	1	1	0	2	2	1	2	7	51		1	0		0
2246	1	3			2	1	1	0	2	2	1	1	6	51		1	0		0
2246	1	4			2	1	1	0	2	2	2	1	7	51		1	0		0
2246	1	5			2	1	1	0	2	1	0	0	3	51		1	0		0
2246	1	6			2	1	1	0	2	0	0	0	2	51		0	0		0
2246	1	7			2	1	1	0	2	0	0	0	2	51		0	0		0
2246	1	8			2	1	1	0	1	1	1	0	3	51		0	0		0
2246	1	9			2	1	1	0	1	0	1	1	3	51		0	0		0
2246	1	10			2	1	1	0	2	1	1	0	4	51		1	0		0
2246	1	11			2	1	1	0	1	1	1	1	4	51		0	0		0
2246	1	12	3	0.267406	2	1	1	0	1	1	1	3	6	51	46	1	0	0	0
2247	1	0	1	0.652246	1	1	0	0						26
2247	1	1	2	0.627775	1	1	0	0	1	0	1	2	4	26		1	0		0
2247	1	2			1	1	0	0	1	0	1	2	4	26		1	0		0
2247	1	3			1	1	0	0	1	0	1	1	3	26		0	0		0
2247	1	4			1	1	0	0	0	0	1	1	2	26		0	0		0
2247	1	5			1	1	0	0	1	0	1	1	3	26		0	0		0
2247	1	6			1	1	0	0	0	0	0	1	1	26		0	0		0
2247	1	7			1	1	0	0	0	0	0	1	1	26		0	0		0
2247	1	8			1	1	0	0	0	0	0	1	1	26		0	0		0
2247	1	9			1	1	0	0	0	0	1	1	2	26		0	0		0
2247	1	10			1	1	0	0	0	0	0	1	1	26		0	0		0
2247	1	11			1	1	0	0	1	0	1	1	3	26		0	0		0
2247	1	12	3	0.310906	1	1	0	0	0	0	0	1	1	26	23.5	0	0	0	0
2248	1	0	1	1.207122	2	1	1	0
2248	1	1	2	1.210319	2	1	1	0	2	0	1	0	3			1	2		1
2248	1	2			2	1	1	0	0	0	1	0	1			0	1		1
2248	1	3			2	1	1	0	0	0	1	0	1			0	1		0
2248	1	4			2	1	1	0	2	1	1	0	4			1	1		0
2248	1	5			2	1	1	0	1	0	1	0	2			0	1		0
2248	1	6			2	1	1	0	0	0	1	0	1			0	1		0
2248	1	7			2	1	1	0	1	1	1	0	3			0	1		0
2248	1	8			2	1	1	0	1	1	1	0	3			0	1		0
2248	1	9			2	1	1	0	2	1	1	0	4			1	1		0
2248	1	10			2	1	1	0	0	0	1	0	1			0	2		0
2248	1	11			2	1	1	0	1	1	1	0	3			0	2		1
2248	1	12	3	1.107346	2	1	1	0	1	1	1				24.5	0	1	11	0
2250	1	0	1	1.048209	2	1	1	0						63
2250	1	1	2	0.765743	2	1	1	0	2	1	2	2	7	63		1	2		0
2250	1	2			2	1	1	0	1	1	2	2	6	63		1	2		1
2250	1	3			2	1	1	0	1	1	2	2	6	63		1	2		1
2250	1	4			2	1	1	0	1	1	2	2	6	63		1	2		1
2250	1	5			2	1	1	0	1	1	2	2	6	63		1	2		1
2250	1	6			2	1	1	0	1	1	1	2	5	63		1	2		1
2250	1	7			2	1	1	0	1	1	1	2	5	63		1	2		1
2250	1	8			2	1	1	0	1	1	1	2	5	63		1	2		1
2250	1	9			2	1	1	0	1	1	1	2	5	63		1	2		1
2250	1	10			2	1	1	0	1	1	1	2	5	63		1	2		1
2250	1	11			2	1	1	0	1	1	1	2	5	63		1	1		1
2250	1	12	3	0.764326	2	1	1	0	0	0	1	1	2	63	58.5	0	1	22	1
2342	1	0	1	1.390051	1	1	0	0
2342	1	1	2	1.369884	1	1	0	0	0	0	0	3	3			0	1		1
2342	1	2			1	1	0	0	0	1	3					1	1		1
2342	1	3			1	1	0	0	0	2	3					1	1		1
2342	1	4			1	1	0	0	0	1	0	0	1			0	1		1
2342	1	5			1	1	0	0	0	1	1	1	3			0	1		1
2342	1	6			1	1	0	0	0	2	2	2	6			1	1		1
2342	1	7			1	1	0	0	0	1	2	1	4			0	1		1
2342	1	8			1	1	0	0	0	1	1	2	4			0	1		1
2342	1	9			1	1	0	0	0	2	3	3	8			1	2		1
2342	1	10			1	1	0	0	0	1	1	1	3			0	1		1
2342	1	11			1	1	0	0	0	0	1	0	1			0	1		1
2342	1	12	3	1.348071	1	1	0	0	0	0	1	0	1		32	0	1	13	1
2343	1	0	1	1.054613	1	1	0	0						102
2343	1	1	2	0.89304	1	1	0	0	2	1	2	3	8	102		1	2		1
2343	1	2			1	1	0	0	2	2	2	3	9	102		1	3		1
2343	1	3			1	1	0	0	2	2	3	3	10	102		1	3		1
2343	1	4			1	1	0	0	2	2	2	3	9	102		1	3		1
2343	1	5			1	1	0	0	2	2	2	3	9	102		1	3		1
2343	1	6			1	1	0	0	2	1	2	3	8	102		1	3		1
2343	1	7			1	1	0	0	1	2	2	3	8	102		1	3		1
2343	1	8			1	1	0	0	1	2	3	3	9	102		1	3		1
2343	1	9			1	1	0	0	1	2	2	3	8	102		1	3		1
2343	1	10			1	1	0	0	1	1	2	2	6	102		1	3		1
2343	1	11			1	1	0	0	1	2	3	3	9	102		1	3		1
2343	1	12	3	0.069668	1	1	0	0	1	2	3	3	9	102	93.5	1	2	34	1
2344	1	0	1	0.851014	1	1	0	0
2344	1	1	2	0.983626	1	1	0	0
2344	1	2			1	1	0	0
2344	1	3			1	1	0	0
2344	1	4			1	1	0	0
2344	1	5			1	1	0	0
2344	1	6			1	1	0	0
2344	1	7			1	1	0	0
2344	1	8			1	1	0	0
2344	1	9			1	1	0	0
2344	1	10			1	1	0	0
2344	1	11			1	1	0	0
2344	1	12	3	0.538699	1	1	0	0
2345	1	0	1	0.958277	1	1	0	0						25
2345	1	1	2	0.828982	1	1	0	0	0	0	0	0	0	25		0	1		1
2345	1	2			1	1	0	0	1	1	1	0	3	25		0	2		1
2345	1	3			1	1	0	0	2	1	1	0	4	25		1	2		1
2345	1	4			1	1	0	0	1	1	1	1	4	25		0	2		1
2345	1	5			1	1	0	0	1	1	1	0	3	25		0	1		1
2345	1	6			1	1	0	0	1	0	1	0	2	25		0	2		0
2345	1	7			1	1	0	0	2	2	1	0	5	25		1	1		1
2345	1	8			1	1	0	0	1	0	0	0	1	25		0	1		0
2345	1	9			1	1	0	0	1	1	1	0	3	25		0	2		0
2345	1	10			1	1	0	0	0	0	0	0	0	25		0	1		1
2345	1	11			1	1	0	0	0	0	0	0	0	25		0	1		1
2345	1	12	3	1.105612	1	1	0	0	0	0	0	0	0	25	25	0	1	14	1
2346	1	0	1	0.651569	1	1	0	0
2346	1	1	2	0.705265	1	1	0	0									1		1
2346	1	2			1	1	0	0									1		1
2346	1	3			1	1	0	0											0
2346	1	4			1	1	0	0	0	0	1	1	2			0	1		1
2346	1	5			1	1	0	0	0	0	1	1	2			0	1		1
2346	1	6			1	1	0	0	0	0	0	1	1			0	1		1
2346	1	7			1	1	0	0	1	1	1	2	5			1	1		1
2346	1	8			1	1	0	0	1	1	1	1	4			0	1		1
2346	1	9			1	1	0	0	1	1	1	2	5			1	1		1
2346	1	10			1	1	0	0	1	1	1	1	4			0	0		0
2346	1	11			1	1	0	0	1	1	1	1	4			0	0		0
2346	1	12	3	0.939769	1	1	0	0	1	1	1	2	5		29.5	1	0		0
2347	1	0	1	0.577262	2	1	1	0
2347	1	1	2	0.862012	2	1	1	0	0	1	1	1	3			0	2		1
2347	1	2			2	1	1	0	0	0	1	1	2			0	1		1
2347	1	3			2	1	1	0	0	2	2	3	7			1	3		1
2347	1	4			2	1	1	0	0	1	0	1	2			0	1		1
2347	1	5			2	1	1	0	0	2	1	1	4			0	2		1
2347	1	6			2	1	1	0	0	1	1	1	3			0	1		1
2347	1	7			2	1	1	0	1	1	1	1	4			0	1		1
2347	1	8			2	1	1	0	1	1	2	2	6			1	2		1
2347	1	9			2	1	1	0	0	1	2	2	5			1	2		1
2347	1	10			2	1	1	0	0	1	1	2	4			0	2		1
2347	1	11			2	1	1	0		2	2	2				1	2		1
2347	1	12	3	1.198685	2	1	1	0							38.5		0		0
2348	1	0	1	0.355452	1	2	0	1
2348	1	1	2	0.933386	1	2	0	1	1	0	2	3	6			1	2		0
2348	1	2			1	2	0	1		0	3	3				1	0		0
2348	1	3			1	2	0	1	2	0	2	3	7			1	2		1
2348	1	4			1	2	0	1	1	0	2	3	6			1	2		1
2348	1	5			1	2	0	1	1	0	2	3	6			1	2		1
2348	1	6			1	2	0	1	1	0	2	3	6			1	2		1
2348	1	7			1	2	0	1	1	0	2	3	6			1	2		1
2348	1	8			1	2	0	1	1	0	2	3	6			1	2		1
2348	1	9			1	2	0	1	1	0	2	3	6			1	3		1
2348	1	10			1	2	0	1	1	0	2	3	6			1	3		1
2348	1	11			1	2	0	1	2	0	2	3	7			1	2		1
2348	1	12	3	1.123656	1	2	0	1	1		2	3			59	1	1	23	1
2349	1	0	1	0.420945	2	1	1	0
2349	1	1	2	0.778513	2	1	1	0	1	0	2	2	5			1	2		1
2349	1	2			2	1	1	0	1	0	1						1		1
2349	1	3			2	1	1	0	2	1	1	2	6			1	2		1
2349	1	4			2	1	1	0	1	0	1	2	4			1	2		1
2349	1	5			2	1	1	0	1	0	1	1	3			0	1		1
2349	1	6			2	1	1	0	1	0	1	1	3			0	0		0
2349	1	7			2	1	1	0	2	0	1	2	5			1	0		0
2349	1	8			2	1	1	0	2	0	2	2	6			1	0		0
2349	1	9			2	1	1	0	1	1	1	2	5			1	0		0
2349	1	10			2	1	1	0	1	0	1	1	3			0	0		0
2349	1	11			2	1	1	0	1	0	1	2	4			1	0		0
2349	1	12	3	0.998913	2	1	1	0	2	0	1	2	5		44	1	0	8	0
2350	1	0	1	0.918083	1	1	0	0
2350	1	1	2	1.173769	1	1	0	0	1
2350	1	2			1	1	0	0	1
2350	1	3			1	1	0	0	1		1
2350	1	4			1	1	0	0	1		1
2350	1	5			1	1	0	0	1		1
2350	1	6			1	1	0	0	1		1
2350	1	7			1	1	0	0	1		1
2350	1	8			1	1	0	0	1		1
2350	1	9			1	1	0	0	1		1
2350	1	10			1	1	0	0	1		1
2350	1	11			1	1	0	0			1
2350	1	12	3	1.149712	1	1	0	0			1							0
2351	1	0	1	0.519172	3	1	1	0						31
2351	1	1	2	0.782042	3	1	1	0	0	1	1	1	3	31		0	2		1
2351	1	2			3	1	1	0	0	0	1	1	2	31		0	2		1
2351	1	3			3	1	1	0	0	0	1	2	3	31		0	2		1
2351	1	4			3	1	1	0	1	1	1	2	5	31		1	3		0
2351	1	5			3	1	1	0	0	1	1	2	4	31		0	2		1
2351	1	6			3	1	1	0	0	0	1	1	2	31		0	2		1
2351	1	7			3	1	1	0	0	0	1	1	2	31		0	2		0
2351	1	8			3	1	1	0	0	0	1	1	2	31		0	2		0
2351	1	9			3	1	1	0	0	0	1	1	2	31		0	2		0
2351	1	10			3	1	1	0	0	0	1	1	2	31		0	3		0
2351	1	11			3	1	1	0	0	0	1	1	2	31		0	2		1
2351	1	12	3	0.459694	3	1	1	0	0	0	1	1	2	31	28.5	0	1	25	0
2442	1	0	1	0.394627	1	1	0	0						17
2442	1	1	2	1.14289	1	1	0	0	2	2	2	1	7	17		1	3		0
2442	1	2			1	1	0	0	0	0	1	0	1	17		0	2		1
2442	1	3			1	1	0	0	0	0	2	1	3	17		0	3		1
2442	1	4			1	1	0	0	0	1	1	0	2	17		0	2		1
2442	1	5			1	1	0	0	0	1	1	0	2	17		0	2		1
2442	1	6			1	1	0	0	0	1	1	0	2	17		0	3		1
2442	1	7			1	1	0	0	0	0	0	0	0	17		0	1		1
2442	1	8			1	1	0	0	0	0	0	0	0	17		0	1		1
2442	1	9			1	1	0	0	0	0	0	0	0	17		0	1		1
2442	1	10			1	1	0	0	0	0	0	0	0	17		0	1		1
2442	1	11			1	1	0	0	0	0	0	0	0	17		0	1		1
2442	1	12	3	0.387746	1	1	0	0	0	0	0	0	0	17	13.5	0	1	21	1
2444	1	0	1	0.261739	2	1	1	0						83
2444	1	1	2	1.303196	2	1	1	0	1	0	2	3	6	83		1	3		1
2444	1	2			2	1	1	0	2	1	3	3	9	83		1	3		1
2444	1	3			2	1	1	0	2	1	3	3	9	83		1	3		1
2444	1	4			2	1	1	0	1	1	2	3	7	83		1	2		1
2444	1	5			2	1	1	0	1	1	3	3	8	83		1	3		1
2444	1	6			2	1	1	0	1	1	3	3	8	83		1	2		1
2444	1	7			2	1	1	0	0	1	2	3	6	83		1	3		1
2444	1	8			2	1	1	0	0	1	2	3	6	83		1	2		1
2444	1	9			2	1	1	0	1	1	2	3	7	83		1	2		1
2444	1	10			2	1	1	0	1	1	1	3	6	83		1	2		1
2444	1	11			2	1	1	0	1	1	1	3	6	83		1	3		1
2444	1	12	3	0.662475	2	1	1	0	0	1	2	2	5	83	77.5	1	2	30	1
2445	1	0	1	0.767898	2	1	1	0						44
2445	1	1	2	1.255899	2	1	1	0	1	1	1	1	4	44		0	2		1
2445	1	2			2	1	1	0	1	1	1	1	4	44		0	2		1
2445	1	3			2	1	1	0	1	1	1	1	4	44		0	2		1
2445	1	4			2	1	1	0	1	1	1	1	4	44		0	2		1
2445	1	5			2	1	1	0	1	1	1	1	4	44		0	2		1
2445	1	6			2	1	1	0	1	1	1	1	4	44		0	2		1
2445	1	7			2	1	1	0	1	1	1	1	4	44		0	2		1
2445	1	8			2	1	1	0	1	1	1	1	4	44		0	2		1
2445	1	9			2	1	1	0	1	0	1	1	3	44		0	2		1
2445	1	10			2	1	1	0	1	0	1	1	3	44		0	2		1
2445	1	11			2	1	1	0	1	0	1	1	3	44		0	2		1
2445	1	12	3	0.328583	2	1	1	0	1	0	1	1	3	44	40.5	0	2	24	1
2446	1	0	1	0.876622	3	1	1	0						65
2446	1	1	2	1.325741	3	1	1	0	2	1	1	3	7	65		1	0		0
2446	1	2			3	1	1	0	1	1	2	2	6	65		1	0		0
2446	1	3			3	1	1	0	1	2	1	1	5	65		1	0		0
2446	1	4			3	1	1	0	1	1	2	2	6	65		1	0		0
2446	1	5			3	1	1	0	1	1	2	2	6	65		1	0		0
2446	1	6			3	1	1	0	1	1	2	2	6	65		1	0		0
2446	1	7			3	1	1	0	1	1	2	2	6	65		1	0		0
2446	1	8			3	1	1	0	1	1	1	1	4	65		0	0		0
2446	1	9			3	1	1	0	1	2	1	2	6	65		1	0		0
2446	1	10			3	1	1	0	1	1	1	2	5	65		1	0		0
2446	1	11			3	1	1	0	1	1	1	1	4	65		0	0		0
2446	1	12	3	0.406029	3	1	1	0	1	1	1	1	4	65	59.5	0	2	4	1
2447	1	0	1	0.7478	1	1	0	0						38
2447	1	1	2	1.305695	1	1	0	0	2	2	2	3	9	38		1	3		1
2447	1	2			1	1	0	0	1	1	1	2	5	38		1	3		1
2447	1	3			1	1	0	0	1	1	1	2	5	38		1	3		1
2447	1	4			1	1	0	0	1	1	1	2	5	38		1	3		1
2447	1	5			1	1	0	0	0	0	1	1	2	38		0	2		1
2447	1	6			1	1	0	0	0	0	1	1	2	38		0	2		1
2447	1	7			1	1	0	0	0	0	0	0	0	38		0	2		1
2447	1	8			1	1	0	0	0	0	1	1	2	38		0	1		1
2447	1	9			1	1	0	0	1	0	1	1	3	38		0	2		1
2447	1	10			1	1	0	0	0	1	1	1	3	38		0	1		1
2447	1	11			1	1	0	0	0	0	0	0	0	38		0	1		1
2447	1	12	3	0.291369	1	1	0	0	0	0	1	1	2	38	32.5	0	1	24	1
2448	1	0	1	0.278296	1	1	0	0						64
2448	1	1	2	1.264912	1	1	0	0	2	1	3	3	9	64		1	2		1
2448	1	2			1	1	0	0	2	1	3	3	9	64		1	3		1
2448	1	3			1	1	0	0	1	1	1	2	5	64		1	3		1
2448	1	4			1	1	0	0	1	1	1	2	5	64		1	3		1
2448	1	5			1	1	0	0	0	0	2	3	5	64		1	1		1
2448	1	6			1	1	0	0	0	0	2	3	5	64		1	1		1
2448	1	7			1	1	0	0	0	0	2	3	5	64		1	1		1
2448	1	8			1	1	0	0	0	0	2	3	5	64		1	1		1
2448	1	9			1	1	0	0	0	0	2	2	4	64		1	1		1
2448	1	10			1	1	0	0	0	0	2	2	4	64		1	1		1
2448	1	11			1	1	0	0	0	0	2	2	4	64		1	1		1
2448	1	12	3	1.160709	1	1	0	0	0	0	2	2	4	64	57.5	1	1	2	1
2449	1	0	1	0.190051	1	1	0	0
2449	1	1	2	1.18489	1	1	0	0	0	0	1	2	3			0	3		1
2449	1	2			1	1	0	0	2	0	1	1	4			1	2		1
2449	1	3			1	1	0	0	1	0	1	1	3			0	2		1
2449	1	4			1	1	0	0	1	0	1	1	3			0	2		1
2449	1	5			1	1	0	0	1	0	1	0	2			0	2		1
2449	1	6			1	1	0	0	1	0	1	0	2			0	2		1
2449	1	7			1	1	0	0	0	0	1	0	1			0	1		1
2449	1	8			1	1	0	0	1	0	1	0	2			0	1		1
2449	1	9			1	1	0	0									2		1
2449	1	10			1	1	0	0	1	0	1	0	2			0	1		1
2449	1	11			1	1	0	0	1	0	0	0	1			0	1		1
2449	1	12	3	0.617734	1	1	0	0	0	0	0	0	0		21.5	0	0		0
2542	1	0	1	0.833593	1	1	0	0						64
2542	1	1	2	1.35455	1	1	0	0	2	0	2	3	7	64		1	1		1
2542	1	2			1	1	0	0	1	0	2	2	5	64		1	1		1
2542	1	3			1	1	0	0	1	2	2	2	7	64		1	1		1
2542	1	4			1	1	0	0	1	1	2	2	6	64		1	1		1
2542	1	5			1	1	0	0	1	1	2	2	6	64		1	1		1
2542	1	6			1	1	0	0	1	1	2	2	6	64		1	1		1
2542	1	7			1	1	0	0	1	1	2	2	6	64		1	1		1
2542	1	8			1	1	0	0	0	2	2	2	6	64		1	1		1
2542	1	9			1	1	0	0	0	2	1	1	4	64		0	1		1
2542	1	10			1	1	0	0	0	2	2	1	5	64		1	1		1
2542	1	11			1	1	0	0	0	1	2	1	4	64		0	1		1
2542	1	12	3	0.649238	1	1	0	0	0	0	1	1	2	64	59.5	0	1	12	1
2543	1	0	1	0.284205	2	1	1	0						33
2543	1	1	2	1.3284	2	1	1	0	1	0	0	1	2	33		0	3		1
2543	1	2			2	1	1	0	2	0	2	2	6	33		1	3		1
2543	1	3			2	1	1	0	2	0	0	1	3	33		1	3		1
2543	1	4			2	1	1	0	1	0	1	1	3	33		0	3		1
2543	1	5			2	1	1	0	1	0	1	1	3	33		0	2		1
2543	1	6			2	1	1	0	1	0	0	1	2	33		0	3		1
2543	1	7			2	1	1	0	2	0	1	1	4	33		1	2		1
2543	1	8			2	1	1	0	2	0	0	1	3	33		1	3		1
2543	1	9			2	1	1	0	2	0	0	0	2	33		0	3		1
2543	1	10			2	1	1	0	1	0	0	1	2	33		0	3		1
2543	1	11			2	1	1	0	1	0	0	1	2	33		0	3		1
2543	1	12	3	1.071145	2	1	1	0	1	0	0	0	1	33	31.5	0	3	34	1
2545	1	0	1	0.269279	1	1	0	0						97
2545	1	1	2	1.199783	1	1	0	0	2	0	2	2	6	97		1	2		1
2545	1	2			1	1	0	0	2	3	2	3	10	97		1	2		1
2545	1	3			1	1	0	0	2	2	3	3	10	97		1	2		1
2545	1	4			1	1	0	0	2	2	1	2	7	97		1	2		1
2545	1	5			1	1	0	0	2	0	1	1	4	97		1	3		1
2545	1	6			1	1	0	0	2	3	3	3	11	97		1	2		1
2545	1	7			1	1	0	0	1	2	3	2	8	97		1	2		1
2545	1	8			1	1	0	0	3	3	3	3	12	97		1	2		1
2545	1	9			1	1	0	0	2	1	3	3	9	97		1	2		1
2545	1	10			1	1	0	0	1	0	2	2	5	97		1	2		1
2545	1	11			1	1	0	0	2	0	3	3	8	97		1	2		1
2545	1	12	3	0.693727	1	1	0	0	2	0	3	2	7	97	90.5	1	2	25	1
2546	1	0	1	0.154728	3	1	1	0						62
2546	1	1	2	0.504607	3	1	1	0	0	0	0	0	0	62		0	1		1
2546	1	2			3	1	1	0	1	0	1	2	4	62		1	2		1
2546	1	3			3	1	1	0	1	0	2	2	5	62		1	2		1
2546	1	4			3	1	1	0	2	3	2	3	10	62		1	2		1
2546	1	5			3	1	1	0	1	2	1	2	6	62		1	2		1
2546	1	6			3	1	1	0	1	2	2	2	7	62		1	2		1
2546	1	7			3	1	1	0	1	1	1	2	5	62		1	1		1
2546	1	8			3	1	1	0	0	1	1	2	4	62		0	2		1
2546	1	9			3	1	1	0	1	2	2	2	7	62		1	2		1
2546	1	10			3	1	1	0	1	1	1	2	5	62		1	2		1
2546	1	11			3	1	1	0	1	1	1	2	5	62		1	2		1
2546	1	12	3	0.538197	3	1	1	0	0	1	1	2	4	62	60	0	1	21	1
2547	1	0	1	1.357821	2	1	1	0						13
2547	1	1	2	1.257799	2	1	1	0	2	0	0	1	3	13		1	3		1
2547	1	2			2	1	1	0	0	0	0	1	1	13		0	1		1
2547	1	3			2	1	1	0	1	0	0	1	2	13		0	1		1
2547	1	4			2	1	1	0	1	0	0	2	3	13		1	2		1
2547	1	5			2	1	1	0	0	0	0	1	1	13		0	2		1
2547	1	6			2	1	1	0	0	0	0	1	1	13		0	2		1
2547	1	7			2	1	1	0	0	0	0	1	1	13		0	2		1
2547	1	8			2	1	1	0	0	0	0	1	1	13		0	1		1
2547	1	9			2	1	1	0	0	0	0	0	0	13		0	1		1
2547	1	10			2	1	1	0	0	0	0	0	0	13		0	1		1
2547	1	11			2	1	1	0	0	0	0	0	0	13		0	1		1
2547	1	12	3	1.221727	2	1	1	0	0	0	0	0	0	13	11.5	0	1	18	1
2549	1	0	1	0.535294	1	1	0	0						55
2549	1	1	2	0.921218	1	1	0	0	1	1	1	1	4	55		0	2		1
2549	1	2			1	1	0	0	1	0	1	2	4	55		1	1		1
2549	1	3			1	1	0	0	1	1	2	2	6	55		1	1		1
2549	1	4			1	1	0	0	1	1	2	2	6	55		1	1		1
2549	1	5			1	1	0	0	1	1	2	2	6	55		1	1		1
2549	1	6			1	1	0	0	1	1	1	1	4	55		0	1		1
2549	1	7			1	1	0	0	1	1	1	1	4	55		0	1		1
2549	1	8			1	1	0	0	1	1	2	1	5	55		1	1		1
2549	1	9			1	1	0	0	1	1	2	1	5	55		1	1		1
2549	1	10			1	1	0	0	1	1	2	0	4	55		1	1		1
2549	1	11			1	1	0	0	1	1	1	1	4	55		0	1		1
2549	1	12	3	0.72876	1	1	0	0	1	0	1	1	3	55	51.5	0	1	13	1
2550	1	0	1	0.408579	2	1	1	0						38
2550	1	1	2	1.345315	2	1	1	0	1	0	1	1	3	38		0	3		1
2550	1	2			2	1	1	0	1	0	1	1	3	38		0	3		1
2550	1	3			2	1	1	0	1	1	1	1	4	38		0	3		1
2550	1	4			2	1	1	0	1	1	0	1	3	38		0	2		1
2550	1	5			2	1	1	0	0	0	1	1	2	38		0	2		1
2550	1	6			2	1	1	0	0	1	1	1	3	38		0	2		1
2550	1	7			2	1	1	0	0	1	1	1	3	38		0	2		1
2550	1	8			2	1	1	0	0	1	1	1	3	38		0	2		1
2550	1	9			2	1	1	0	1	1	1	1	4	38		0	2		1
2550	1	10			2	1	1	0	1	1	1	1	4	38		0	2		1
2550	1	11			2	1	1	0	1	1	0	1	3	38		0	2		1
2550	1	12	3	1.065654	2	1	1	0	1	0	1	1	3	38	35	0	2	27	1
2642	1	0	1	0.265525	1	1	0	0
2642	1	1	2	1.012922	1	1	0	0	0	0	2	2	4			1	1		0
2642	1	2			1	1	0	0	0	0	1	1	2			0	1		0
2642	1	3			1	1	0	0			1						1		1
2642	1	4			1	1	0	0	0	0	0	0	0			0	2		1
2642	1	5			1	1	0	0									1		1
2642	1	6			1	1	0	0	0	0	0	1	1			0	1		1
2642	1	7			1	1	0	0									1		1
2642	1	8			1	1	0	0									1		1
2642	1	9			1	1	0	0									1		1
2642	1	10			1	1	0	0									1		1
2642	1	11			1	1	0	0									1		1
2642	1	12	3	0.582404	1	1	0	0							5		1	13	1
2643	1	0	1	0.165838	2	1	1	0
2643	1	1	2	1.149312	2	1	1	0	2	2	3	3	10			1	3		0
2643	1	2			2	1	1	0	2	3	2	2	9			1	3		0
2643	1	3			2	1	1	0	1	0	2	2	5			1	1		0
2643	1	4			2	1	1	0	1	2	2	2	7			1	1		0
2643	1	5			2	1	1	0	0	1	2	2	5			1	1		0
2643	1	6			2	1	1	0	2	2	2	1	7			1	2		0
2643	1	7			2	1	1	0	1		2	3				1	2		1
2643	1	8			2	1	1	0	1	1	2	1	5			1	2		1
2643	1	9			2	1	1	0	1	1	1	1	4			0	2		1
2643	1	10			2	1	1	0	0	0	1	1	2			0	2		1
2643	1	11			2	1	1	0	0	0	1	1	2			0	3		1
2643	1	12	3	0.508395	2	1	1	0	0	0	1	1	2		52	0	1	23	0
2644	1	0	1	1.217273	3	1	1	0						82
2644	1	1	2	1.187972	3	1	1	0	1	0	2	3	6	82		1	3		0
2644	1	2			3	1	1	0	1	1	2	3	7	82		1	3		1
2644	1	3			3	1	1	0	1	2	2	3	8	82		1	1		1
2644	1	4			3	1	1	0	1	1	2	3	7	82		1	2		1
2644	1	5			3	1	1	0	1	1	2	3	7	82		1	2		1
2644	1	6			3	1	1	0	1	1	2	3	7	82		1	2		1
2644	1	7			3	1	1	0	1	1	2	3	7	82		1	2		1
2644	1	8			3	1	1	0	1	1	2	3	7	82		1	2		1
2644	1	9			3	1	1	0	1	1	2	3	7	82		1	2		1
2644	1	10			3	1	1	0	1	0	2	2	5	82		1	2		1
2644	1	11			3	1	1	0	1	1	3	3	8	82		1	2		1
2644	1	12	3	0.236285	3	1	1	0	1	0	2	3	6	82	76	1	2	25	1
2645	1	0	1	0.217484	1	1	0	0						51
2645	1	1	2	1.181358	1	1	0	0	2	1	2	2	7	51		1	1		0
2645	1	2			1	1	0	0	2	1	2	2	7	51		1	2		0
2645	1	3			1	1	0	0	2	1	1	2	6	51		1	2		0
2645	1	4			1	1	0	0	2	0	1	2	5	51		1	1		0
2645	1	5			1	1	0	0	2	1	2	2	7	51		1	1		0
2645	1	6			1	1	0	0	1	0	2	1	4	51		1	0		0
2645	1	7			1	1	0	0	0	0	1	1	2	51		0	1		0
2645	1	8			1	1	0	0	1	0	1	2	4	51		1	1		0
2645	1	9			1	1	0	0	0	0	1	1	2	51		0	0		0
2645	1	10			1	1	0	0	1	0	1	1	3	51		0	0		0
2645	1	11			1	1	0	0	0	0	1	1	2	51		0	0		0
2645	1	12	3	0.604658	1	1	0	0	0	0	1	1	2	51	46.5	0	0	9	0
2646	1	0	1	0.324488	1	1	0	0						35
2646	1	1	2	0.801061	1	1	0	0	1	3	1	1	6	35		1	3		0
2646	1	2			1	1	0	0	0	1	1	1	3	35		0	2		0
2646	1	3			1	1	0	0	2	1	1	1	5	35		0	2		0
2646	1	4			1	1	0	0	1	1	1	1	4	35		0	2		0
2646	1	5			1	1	0	0	2	0	1	1	4	35		1	3		0
2646	1	6			1	1	0	0	1	0	1	1	3	35		0	2		0
2646	1	7			1	1	0	0	0	0	1	1	2	35		0	1		0
2646	1	8			1	1	0	0	0	0	1	1	2	35		0	1		0
2646	1	9			1	1	0	0	0	0	0	1	1	35		0	1		0
2646	1	10			1	1	0	0	0	0	0	1	1	35		0	1		0
2646	1	11			1	1	0	0	0	0	1	1	2	35		0	2		0
2646	1	12	3	0.147367	1	1	0	0	0	0	1	1	2	35	31	0	1	21	0
2647	1	0	1	0.662947	2	1	1	0						57
2647	1	1	2	0.776701	2	1	1	0	2	0	1	2	5	57		1	2		0
2647	1	2			2	1	1	0	1	1	1	2	5	57		1	1		0
2647	1	3			2	1	1	0	2	0	2	2	6	57		1	1		0
2647	1	4			2	1	1	0	0	0	1	1	2	57		0	1		0
2647	1	5			2	1	1	0	1	0	2	3	6	57		1	3		0
2647	1	6			2	1	1	0	1	0	2	3	6	57		1	2		0
2647	1	7			2	1	1	0	1	0	2	2	5	57		1	1		0
2647	1	8			2	1	1	0	1	0	2	1	4	57		1	1		0
2647	1	9			2	1	1	0	1	0	2	3	6	57		1	1		0
2647	1	10			2	1	1	0	1	0	2	3	6	57		1	1		0
2647	1	11			2	1	1	0	1	0	1	2	4	57		1	2		0
2647	1	12	3	0.341039	2	1	1	0	1	0	0	1	2	57	53.5	0	1	17	0
2742	1	0	1	0.393751	2	1	1	0						32
2742	1	1	2	0.494433	2	1	1	0	2	0	3	3	8	32		1	0		0
2742	1	2			2	1	1	0	1	0	1	2	4	32		1	0		0
2742	1	3			2	1	1	0	0	0	1	1	2	32		0	0		0
2742	1	4			2	1	1	0	0	0	1	1	2	32		0	0		0
2742	1	5			2	1	1	0	0	0	1	1	2	32		0	0		0
2742	1	6			2	1	1	0	0	0	1	1	2	32		0	0		0
2742	1	7			2	1	1	0	0	0	1	1	2	32		0	0		0
2742	1	8			2	1	1	0	0	0	1	1	2	32		0	0		0
2742	1	9			2	1	1	0	0	0	1	1	2	32		0	0		0
2742	1	10			2	1	1	0	0	0	1	1	2	32		0	0		0
2742	1	11			2	1	1	0	0	0	1	1	2	32		0	0		0
2742	1	12	3	0.391112	2	1	1	0	0	0	1	1	2	32	27	0	0	0	0
2743	1	0	1	0.350248	2	1	1	0						32
2743	1	1	2	0.510277	2	1	1	0	2	2	1	3	8	32		1	2		1
2743	1	2			2	1	1	0	1	1	1	3	6	32		1	1		1
2743	1	3			2	1	1	0	0	1	2	2	5	32		1	1		0
2743	1	4			2	1	1	0	0	1	1	1	3	32		0	1		0
2743	1	5			2	1	1	0	0	0	1	0	1	32		0	1		0
2743	1	6			2	1	1	0	0	0	0	1	1	32		0	0		0
2743	1	7			2	1	1	0	0	0	1	1	2	32		0	0		0
2743	1	8			2	1	1	0	0	0	0	1	1	32		0	1		0
2743	1	9			2	1	1	0	0	0	1	1	2	32		0	1		0
2743	1	10			2	1	1	0	0	0	1	0	1	32		0	0		0
2743	1	11			2	1	1	0	0	0	1	0	1	32		0	0		0
2743	1	12	3	0.638689	2	1	1	0	0	0	1	0	1	32	27.5	0	0	3	0
9932	0	0		0.286232	1	1	0
9933	0	0		0.193125	1	1	0
9934	0	0		0.280578	1	2	0
9935	0	0		0.437434	1	1	0
9936	0	0		0.311966	1	1	0
9937	0	0		0.413803	1	1	0
9938	0	0		0.257439	1	1	0
9939	0	0		0.238297	2	1	1
9940	0	0		0.805093	3	1	1
99851	0	0		0.36135	2	1	1
99852	0	0		0.531607	2	1	1
99853	0	0		0.419295	1	1	0
99854	0	0		0.28713	1	1	0
99855	0	0		0.729813	3	1	1
99856	0	0		0.229938	1	1	0
99857	0	0		0.301681	1	1	0
99858	0	0		0.46568	2	1	1
99859	0	0		0.377124	2	1	1
99860	0	0		0.474944	1	1	0
99861	0	0		0.404149	2	1	1
99862	0	0		0.272538	1	2	0
99863	0	0		0.301247	2	1	1
99864	0	0		0.056142	3	1	1
99865	0	0		0.100371	2	1	1
99866	0	0		0.238799	1	1	0
99867	0	0		0.143951	1	1	0
99868	0	0		0.313023	1	1	0
99869	0	0		0.188929	2	1	1
99870	0	0		0.281488	1	1	0
99871	0	0		0.151982	3	1	1
99872	0	0		0.099681	1	1	0
99873	0	0		0.334856	2	1	1
99874	0	0		0.216166	1	1	0
99875	0	0		0.319522	1	1	0
99876	0	0		0.436799	2	1	1
99877	0	0		0.391993	1	1	0
99878	0	0		0.452553	2	1	1
99879	0	0		0.398808	1	1	0
99880	0	0		0.383097	2	1	1
99881	0	0		0.351216	3	1	1
99882	0	0		0.889638	2	1	1
99883	0	0		0.309843	3	1	1
99884	0	0		0.278525	3	1	1
99885	0	0		0.327972	2	1	1
99886	0	0		0.434569	1	1	0
99887	0	0		0.302547	2	1	1
99888	0	0		0.598134	1	1	0
99889	0	0		0.304491	1	1	0
99890	0	0		0.553398	1	1	0
99891	0	0		0.504879	2	1	1
99892	0	0		0.524006	1	1	0
99893	0	0		0.646698	1	1	0
99894	0	0		0.383815	2	1	1
99895	0	0		0.319522	1	1	0
99896	0	0		0.306639	3	1	1
99897	0	0		0.559907	2	1	1
99898	0	0		0.605844	1	1	0
99899	0	0		0.276692	1	1	0
99900	0	0		0.225568	2	1	1
99901	0	0		0.15564	1	1	0
99902	0	0		0.341039	1	1	0
99903	0	0		0.303628	2	1	1
99904	0	0		0.365301	1	2	0
99905	0	0		0.34733	3	1	1
99906	0	0		0.206826	2	1	1
99907	0	0		0.198382	2	1	1
99908	0	0		0.294907	2	1	1
99909	0	0		0.639387	2	1	1
99910	0	0		0.196729	1	1	0
99911	0	0		0.34772	2	2	1
99912	0	0		0.195346	1	1	0
99913	0	0		0.444669	1	1	0
99914	0	0		0.292478	1	1	0
99915	0	0		0.252853	1	1	0
99916	0	0		0.07664	2	1	1
99917	0	0		0.693639	1	1	0
99918	0	0		0.184975	1	1	0
99919	0	0		0.235023	1	1	0
99920	0	0		0.148294	1	1	0
99921	0	0		0.616791	2	1	1
99922	0	0		0.522966	2	1	1
99923	0	0		0.607026	1	1	0
99924	0	0		0.174351	2	1	1
99925	0	0		0.401917	1	1	0
99926	0	0		0.281261	2	1	1
99927	0	0		0.335458	3	1	1
99928	0	0		0.542078	1	1	0
99929	0	0		0.412124	3	1	1
[truncated: 19 more rows]
